# Supplementary material for: Myosin-II mediated traction forces evoke localized Piezo1-dependent Ca2+ flickers
Source: Commun Biol. 2019 Aug 7;2:298. doi: 10.1038/s42003-019-0514-3 (PMC6685976; doi:10.1038/s42003-019-0514-3)
Supplement: Supplementary file 3 — Supplementary Data 1 [file 42003_2019_514_MOESM3_ESM.xlsx]

## Sheet: Figure 1
	Figure 1B	Figure 1B			Figure 1C	Figure 1C
Cell type	WT HFF	Piezo1 KO HFF			WT MEF	Piezo1 KO MEF
Units	# events/sq. micron/sec	# events/sq. micron/sec			# events/sq. micron/sec	# events/sq. micron/sec
	0.000476225	0.000119558			4.86229e-05	2.95807e-05
	0.000531006	0.000224834			0.000102055	0
	0.000252812	5.06186e-05			1.9423e-05	1.83051e-05
	0.000276105	0.000166461			2.71468e-05	0
	0.000175816	0			4.93457e-05	5.85555e-05
	0.000791848	4.31195e-05			0.000204916	0.000120535
	0.000113024	0			0.00185	3.50566e-05
	0.000218844	2.1198e-05			4.01218e-05	6.84888e-05
	0.000249282	0			5.93214e-05	0
	0.000249538	0			0.000300534	0
	0.000279007	5.31576e-05			0.00196	0
	4.51172e-05	0			0	0
	3.05425e-05	0			3.57497e-05	3.46109e-05
	0.000113041	0.000132228			0	2.23864e-05
	1.55065e-05	7.04844e-05			9.91497e-05	0
	0.000187363	1.93738e-05			0.00254	1.33775e-05
	0	0			0.000423242	0
	0.000205626	0			0.00113	0
	5.61505e-05	3.59794e-05			4.06521e-05	5.11247e-05
	0.000328733	2.50787e-05			0.000487389	0
	0.000207521	2.93957e-05			0.000771957	3.7745e-05
	9.78397e-05	0			0.000315917	2.22175e-05
	0	2.77532e-05			0.00029868	0
	0.000295557	8.65079e-05			0.000199812	2.70599e-05
	0.000621753	1.21478e-05			0	0
	0.000149065	0			0.000926135	1.18182e-05
	0.000459003	3.33533e-05			7.99869e-05	0
	3.15125e-05	0			0.000149455	1.69689e-05
	5.74238e-05	0			0.000151711	1.00206e-05
	5.43842e-05	2.70556e-05			0.000277102	4.74594e-05
	0.000357715	3.22904e-05			3.85132e-05	0
	0	0.000120142			0.000159108	0.000156629
	0.000121897	1.19715e-05			--	0
	0.000164924	0			--	4.70395e-05
	9.38665e-05	1.60236e-05			--	--
	0.000265753	1.1891e-05			--	--
	0	6.03244e-05			--	--
	0.000347975	0			--	--
	0.000128626	0			--	--
	4.3474e-05	2.44094e-05			--	--
	4.43703e-05	4.40297e-05			--	--
	0.000413765	0			--	--
	0.000126677	0			--
	3.32665e-05	1.30056e-05			--
	9.91001e-05	5.72854e-05			--
	0.000200989	2.59372e-05			--
	8.43984e-05	4.77369e-05			--
	0.000290739	--			--
	0	--			--
	0.000330411	--			--
	0.000436505	--			--
	0.000260742	--			--	--
	8.43583e-05	--			--	--
	3.40663e-05	--			--	--
	3.30337e-05	--			--	--
	--	--			--	--
	--	--			--	--
	--	--			--	--
	--	--			--	--
	--	--			--	--
	--	--			--	--
	--	--			--
	--	--			--
	--	--			--
	--	--			--
	--	--			--
	--	--			--
	--	--			--
	--	--			--
	--	--			--
	--	--			--	--
	--	--			--	--
	--	--			--	--
	--	--			--	--
	--	--			--	--
	--	--			--	--
	--	--			--	--
	--	--			--	--
	--	--			--	--
	--	--			--	--
	--	--			--	--
	--	--			--	--
	--	--			--	--
	--	--			--	--
	--	--			--	--
	--	--			--	--
	--	--			--	--
	--	--			--	--
	--	--			--	--
	--	--			--	--
	--	--			--	--
	--	--			--	--
	--	--			--	--
	--	--			--	--
	--	--			--	--
	--	--			--	--
	--	--			--	--
	--	--			--	--
	--	--			--	--
	--	--			--	--
	--	--			--	--
	--	--			--	--
	--	--			--	--
	--	--			--	--
	--	--			--	--
	--	--			--	--
	--	--			--	--
	--	--			--	--
	--	--			--	--
	--	--			--	--
	--	--			--	--
	--	--			--	--
	--	--			--	--
	--	--			--	--
	--	--			--	--
	--	--			--	--
	--	--			--	--
	--	--			--	--
	--	--			--	--
	--	--			--	--
	--	--			--	--
	--	--			--	--
	--	--			--	--
	--	--			--	--
	--	--			--	--
	--	--			--	--
	--	--			--	--
	--	--			--	--
	--	--			--	--
	--	--			--	--
	--	--			--	--
	--	--			--	--
	--	--			--	--
	--	--			--	--
	--	--			--	--
	--	--			--	--
	--	--			--	--
	--	--			--	--
	--	--			--	--
	--	--			--	--
	--	--			--	--
	--	--			--	--
	--	--			--	--
	--	--			--	--
	--	--			--	--
	--	--			--	--
	--	--			--	--
	--	--			--	--
	--	--			--	--
	--	--			--	--
	--	--			--	--
	--	--			--	--
	--	--			--	--
	--	--			--	--
	--	--			--	--
	--	--			--	--
	--	--			--	--
	--	--			--	--
	--	--			--	--
	--	--			--	--
	--	--			--	--
	--	--			--	--
	--	--			--	--
	--	--			--	--
	--	--			--	--
	--	--			--	--
	--	--			--	--
	--	--			--	--
	--	--			--	--
	--	--			--	--
	--	--			--	--
	--	--			--	--
	--	--			--	--
	--	--			--	--
	--	--			--	--
	--	--			--	--
	--	--			--	--
	--	--			--	--
	--	--			--	--
	--	--			--	--
	--	--			--	--
	--	--			--	--
	--	--			--	--
	--	--			--	--
	--	--			--	--
	--	--			--	--
	--	--			--	--
	--	--			--	--
	--	--			--	--
	--	--			--	--
	--	--			--	--
	--	--			--	--
	--	--			--	--
	--	--			--	--
	--	--			--	--
	--	--			--	--
	--	--			--	--
	--	--			--	--
	--	--			--	--
	--	--			--	--
	--	--			--	--
	--	--			--	--
	--	--			--	--
	--	--			--	--
	--	--			--	--
	--	--			--	--
	--	--			--	--
	--	--			--	--
	--	--			--	--
	--	--			--	--
	--	--			--	--
	--	--			--	--
	--	--			--	--
	--	--			--	--
	--	--			--	--
	--	--			--	--
	--	--			--	--
	--	--			--	--
	--	--			--	--
	--	--			--	--
	--	--			--	--
	--	--			--	--
	--	--			--	--
	--	--			--	--
	--	--			--	--
	--	--			--	--
	--	--			--	--
	--	--			--	--
	--	--			--	--
	--	--			--	--
	--	--			--	--
	--	--			--	--
	--	--			--	--
	--	--			--	--
	--	--			--	--
	--	--			--	--
	--	--			--	--
	--	--			--	--
	--	--			--	--
	--	--			--	--
	--	--			--	--
	--	--			--	--
	--	--			--	--
	--	--			--	--
	--	--			--	--
	--	--			--	--
	--	--			--	--
	--	--			--	--
	--	--			--	--
	--	--			--	--
	--	--			--	--
	--	--			--	--
	--	--			--	--
	--	--			--	--
	--	--			--	--
	--	--			--	--
	--	--			--	--
	--	--			--	--
	--	--			--	--
	--	--			--	--
	--	--			--	--
	--	--			--	--
	--	--			--	--
	--	--			--	--
	--	--			--	--
	--	--			--	--
	--	--			--	--
	--	--			--	--
	--	--			--	--
	--	--			--	--
	--	--			--	--
	--	--			--	--
	--	--			--	--
	--	--			--	--
	--	--			--	--
	--	--			--	--
	--	--			--	--
	--	--			--	--
	--	--			--	--
	--	--			--	--
	--	--			--	--
	--	--			--	--
	--	--			--	--
	--	--			--	--
	--	--			--	--
	--	--			--	--
	--	--			--	--
	--	--			--	--
	--	--			--	--
	--	--			--	--
	--	--			--	--
	--	--			--	--
	--	--			--	--
	--	--			--	--
	--	--			--	--
	--	--			--	--
	--	--			--	--
	--	--			--	--
	--	--			--	--
	--	--			--	--
	--	--			--	--
	--	--			--	--
	--	--			--	--
	--	--			--	--
	--	--			--	--
	--	--			--	--
	--	--			--	--
	--	--			--	--
	--	--			--	--
	--	--			--	--
	--	--			--	--
	--	--			--	--
	--	--			--	--
	--	--			--	--
	--	--			--	--
	--	--			--	--
	--	--			--	--
	--	--			--	--
	--	--			--	--
	--	--			--	--
	--	--			--	--
	--	--			--	--
	--	--			--	--
	--	--			--	--
	--	--			--	--
	--	--			--	--
	--	--			--	--
	--	--			--	--
	--	--			--	--
	--	--			--	--
	--	--			--	--
	--	--			--	--
	--	--			--	--
	--	--			--	--
	--	--			--	--
	--	--			--	--
	--	--			--	--
	--	--			--	--
	--	--			--	--
	--	--			--	--
	--	--			--	--
	--	--			--	--
	--	--			--	--
	--	--			--	--
	--	--			--	--
	--	--			--	--
	--	--			--	--
	--	--			--	--
	--	--			--	--
	--	--			--	--
	--	--			--	--
	--	--			--	--
	--	--			--	--
	--	--			--	--
	--	--			--	--
	--	--			--	--
	--	--			--	--
	--	--			--	--
	--	--			--	--
	--	--			--	--
	--	--			--	--
	--	--			--	--
	--	--			--	--
	--	--			--	--
	--	--			--	--
	--	--			--	--
	--	--			--	--
	--	--			--	--
	--	--			--	--
	--	--			--	--
	--	--			--	--
	--	--			--	--
	--	--			--	--
	--	--			--	--
	--	--			--	--
	--	--			--	--
	--	--			--	--
	--	--			--	--
	--	--			--	--
	--	--			--	--
	--	--			--	--
	--	--			--	--
	--	--			--	--
	--	--			--	--
	--	--			--	--
	--	--			--	--
	--	--			--	--
	--	--			--	--
	--	--			--	--
	--	--			--	--
	--	--			--	--
	--	--			--	--
	--	--			--	--
	--	--			--	--
	--	--			--	--
	--	--			--	--
	--	--			--	--
	--	--			--	--
	--	--			--	--
	--	--			--	--
	--	--			--	--
	--	--			--	--
	--	--			--	--
	--	--			--	--
	--	--			--	--
	--	--			--	--
	--	--			--	--
	--	--			--	--
	--	--			--	--
	--	--			--	--
	--	--			--	--
	--	--			--	--
	--	--			--	--
	--	--			--	--
	--	--			--	--
	--	--			--	--
	--	--			--	--
	--	--			--	--
	--	--			--	--
	--	--			--	--
	--	--			--	--
	--	--			--	--
	--	--			--	--
	--	--			--	--
	--	--			--	--
	--	--			--	--
	--	--			--	--
	--	--			--	--
	--	--			--	--
	--	--			--	--
	--	--			--	--
	--	--			--	--
	--	--			--	--
	--	--			--	--
	--	--			--	--
	--	--			--	--
	--	--			--	--
	--	--			--	--
	--	--			--	--
	--	--			--	--
	--	--			--	--
	--	--			--	--
	--	--			--	--
	--	--			--	--
	--	--			--	--
	--	--			--	--
	--	--			--	--
	--	--			--	--
	--	--			--	--
	--	--			--	--
	--	--			--	--
	--	--			--	--
	--	--			--	--
	--	--			--	--
	--	--			--	--
	--	--			--	--
	--	--			--	--
	--	--			--	--
	--	--			--	--
	--	--			--	--
	--	--			--	--
	--	--			--	--
	--	--			--	--
	--	--			--	--
	--	--			--	--
	--	--			--	--
	--	--			--	--
	--	--			--	--
	--	--			--	--
	--	--			--	--
	--	--			--	--
	--	--			--	--
	--	--			--	--
	--	--			--	--
	--	--			--	--
	--	--			--	--
	--	--			--	--
	--	--			--	--
	--	--			--	--
	--	--			--	--
	--	--			--	--
	--	--			--	--
	--	--			--	--
	--	--			--	--
	--	--			--	--
	--	--			--	--
	--	--			--	--
	--	--			--	--
	--	--			--	--
	--	--			--	--
	--	--			--	--
	--	--			--	--
	--	--			--	--
	--	--			--	--
	--	--			--	--
	--	--			--	--
	--	--			--	--
	--	--			--	--
	--	--			--	--
	--	--			--	--
	--	--			--	--
	--	--			--	--
	--	--			--	--
	--	--			--	--
	--	--			--	--
	--	--			--	--
	--	--			--	--
	--	--			--	--
	--	--			--	--
	--	--			--	--
	--	--			--	--
	--	--			--	--
	--	--			--	--
	--	--			--	--
	--	--			--	--
	--	--			--	--
	--	--			--	--
	--	--			--	--
	--	--			--	--
	--	--			--	--
	--	--			--	--
	--	--			--	--
	--	--			--	--
	--	--			--	--
	--	--			--	--
	--	--			--	--
	--	--			--	--
	--	--			--	--
	--	--			--	--
	--	--			--	--
	--	--			--	--
	--	--			--	--
	--	--			--	--
	--	--			--	--
	--	--			--	--
	--	--			--	--
	--	--			--	--
	--	--			--	--
	--	--			--	--
	--	--			--	--
	--	--			--	--
	--	--			--	--
	--	--			--	--
	--	--			--	--
	--	--			--	--
	--	--			--	--
	--	--			--	--
	--	--			--	--
	--	--			--	--
	--	--			--	--
	--	--			--	--
	--	--			--	--
	--	--			--	--
	--	--			--	--
	--	--			--	--
	--	--			--	--
	--	--			--	--
	--	--			--	--
	--	--			--	--
	--	--			--	--
	--	--			--	--
	--	--			--	--
	--	--			--	--
	--	--			--	--
	--	--			--	--
	--	--			--	--
	--	--			--	--
	--	--			--	--
	--	--			--	--
	--	--			--	--
	--	--			--	--
	--	--			--	--
	--	--			--	--
	--	--			--	--
	--	--			--	--
	--	--			--	--
	--	--			--	--
	--	--			--	--
	--	--			--	--
	--	--			--	--
	--	--			--	--
	--	--			--	--
	--	--			--	--
	--	--			--	--
	--	--			--	--
	--	--			--	--
	--	--			--	--
	--	--			--	--
	--	--			--	--
	--	--			--	--
	--	--			--	--
	--	--			--	--
	--	--			--	--
	--	--			--	--
	--	--			--	--
	--	--			--	--
	--	--			--	--
	--	--			--	--
	--	--			--	--
	--	--			--	--
	--	--			--	--
	--	--			--	--
	--	--			--	--
	--	--			--	--
	--	--			--	--
	--	--			--	--
	--	--			--	--
	--	--			--	--
	--	--			--	--
	--	--			--	--
	--	--			--	--
	--	--			--	--
	--	--			--	--
	--	--			--	--
	--	--			--	--
	--	--			--	--
	--	--			--	--
	--	--			--	--
	--	--			--	--
	--	--			--	--
	--	--			--	--
	--	--			--	--
	--	--			--	--
	--	--			--	--
	--	--			--	--
	--	--			--	--
	--	--			--	--
	--	--			--	--
	--	--			--	--
	--	--			--	--
	--	--			--	--
	--	--			--	--
	--	--			--	--
	--	--			--	--
	--	--			--	--
	--	--			--	--
	--	--			--	--
	--	--			--	--
	--	--			--	--
	--	--			--	--
	--	--			--	--
	--	--			--	--
	--	--			--	--
	--	--			--	--
	--	--			--	--
	--	--			--	--
	--	--			--	--
	--	--			--	--
	--	--			--	--
	--	--			--	--
	--	--			--	--
	--	--			--	--
	--	--			--	--
	--	--			--	--
	--	--			--	--
	--	--			--	--
	--	--			--	--
	--	--			--	--
	--	--			--	--
	--	--			--	--
	--	--			--	--
	--	--			--	--
	--	--			--	--
	--	--			--	--
	--	--			--	--
	--	--			--	--
	--	--			--	--
	--	--			--	--
	--	--			--	--
	--	--			--	--
	--	--			--	--
	--	--			--	--
	--	--			--	--
	--	--			--	--
	--	--			--	--
	--	--			--	--
	--	--			--	--
	--	--			--	--
	--	--			--	--
	--	--			--	--
	--	--			--	--
	--	--			--	--
	--	--			--	--
	--	--			--	--
	--	--			--	--
	--	--			--	--
	--	--			--	--
	--	--			--	--
	--	--			--	--
	--	--			--	--
	--	--			--	--
	--	--			--	--
	--	--			--	--
	--	--			--	--
	--	--			--	--
	--	--			--	--
	--	--			--	--
	--	--			--	--
	--	--			--	--
	--	--			--	--
	--	--			--	--
	--	--			--	--
	--	--			--	--
	--	--			--	--
	--	--			--	--
	--	--			--	--
	--	--			--	--
	--	--			--	--
	--	--			--	--
	--	--			--	--
	--	--			--	--
	--	--			--	--
	--	--			--	--
	--	--			--	--
	--	--			--	--
	--	--			--	--
	--	--			--	--
	--	--			--	--
	--	--			--	--
	--	--			--	--
	--	--			--	--
	--	--			--	--
	--	--			--	--
	--	--			--	--
	--	--			--	--
	--	--			--	--
	--	--			--	--
	--	--			--	--
	--	--			--	--
	--	--			--	--
	--	--			--	--
	--	--			--	--
	--	--			--	--
	--	--			--	--
	--	--			--	--
	--	--			--	--
	--	--			--	--
	--	--			--	--
	--	--			--	--
	--	--			--	--
	--	--			--	--
	--	--			--	--
	--	--			--	--
	--	--			--	--
	--	--			--	--
	--	--			--	--
	--	--			--	--
	--	--			--	--
	--	--			--	--
	--	--			--	--
	--	--			--	--
	--	--			--	--
	--	--			--	--
	--	--			--	--
	--	--			--	--
	--	--			--	--
	--	--			--	--
	--	--			--	--
	--	--			--	--
	--	--			--	--
	--	--			--	--
	--	--			--	--
	--	--			--	--
	--	--			--	--
	--	--			--	--
	--	--			--	--
	--	--			--	--
	--	--			--	--
	--	--			--	--
	--	--			--	--
	--	--			--	--
	--	--			--	--
	--	--			--	--
	--	--			--	--
	--	--			--	--
	--	--			--	--
	--	--			--	--
	--	--			--	--
	--	--			--	--
	--	--			--	--
	--	--			--	--
	--	--			--	--
	--	--			--	--
	--	--			--	--
	--	--			--	--
	--	--			--	--
	--	--			--	--
	--	--			--	--
	--	--			--	--
	--	--			--	--
	--	--			--	--
	--	--			--	--
	--	--			--	--
	--	--			--	--
	--	--			--	--
	--	--			--	--
	--	--			--	--
	--	--			--	--
	--	--			--	--
	--	--			--	--
	--	--			--	--
	--	--			--	--
	--	--			--	--
	--	--			--	--
	--	--			--	--
	--	--			--	--
	--	--			--	--
	--	--			--	--
	--	--			--	--
	--	--			--	--
	--	--			--	--
	--	--			--	--
	--	--			--	--
	--	--			--	--
	--	--			--	--
	--	--			--	--
	--	--			--	--
	--	--			--	--
	--	--			--	--
	--	--			--	--
	--	--			--	--
	--	--			--	--
	--	--			--	--
	--	--			--	--
	--	--			--	--
	--	--			--	--
	--	--			--	--
	--	--			--	--
	--	--			--	--
	--	--			--	--
	--	--			--	--
	--	--			--	--
	--	--			--	--
	--	--			--	--
	--	--			--	--
	--	--			--	--
	--	--			--	--
	--	--			--	--
	--	--			--	--
	--	--			--	--
	--	--			--	--
	--	--			--	--
	--	--			--	--
	--	--			--	--
	--	--			--	--
	--	--			--	--
	--	--			--	--
	--	--			--	--
	--	--			--	--
	--	--			--	--
	--	--			--	--
	--	--			--	--
	--	--			--	--
	--	--			--	--
	--	--			--	--
	--	--			--	--
	--	--			--	--
	--	--			--	--
	--	--			--	--
	--	--			--	--
	--	--			--	--
	--	--			--	--
	--	--			--	--
	--	--			--	--
	--	--			--	--
	--	--			--	--
	--	--			--	--
	--	--			--	--
	--	--			--	--
	--	--			--	--
	--	--			--	--
	--	--			--	--
	--	--			--	--
	--	--			--	--
	--	--			--	--
	--	--			--	--
	--	--			--	--
	--	--			--	--
	--	--			--	--
	--	--			--	--
	--	--			--	--
	--	--			--	--
	--	--			--	--
	--	--			--	--
	--	--			--	--
	--	--			--	--
	--	--			--	--
	--	--			--	--
	--	--			--	--
	--	--			--	--
	--	--			--	--
	--	--			--	--
	--	--			--	--
	--	--			--	--
	--	--			--	--
	--	--			--	--
	--	--			--	--
	--	--			--	--
	--	--			--	--
	--	--			--	--
	--	--			--	--
	--	--			--	--
	--	--			--	--
	--	--			--	--
	--	--			--	--
	--	--			--	--
	--	--			--	--
	--	--			--	--
	--	--			--	--
	--	--			--	--
	--	--			--	--
	--	--			--	--
	--	--			--	--
	--	--			--	--
	--	--			--	--
	--	--			--	--
	--	--			--	--
	--	--			--	--
	--	--			--	--
	--	--			--	--
	--	--			--	--
	--	--			--	--
	--	--			--	--
	--	--			--	--
	--	--			--	--
	--	--			--	--
	--	--			--	--
	--	--			--	--
	--	--			--	--
	--	--			--	--
	--	--			--	--
	--	--			--	--
	--	--			--	--
	--	--			--	--
	--	--			--	--
	--	--			--	--
	--	--			--	--
	--	--			--	--
	--	--			--	--
	--	--			--	--
	--	--			--	--
	--	--			--	--
	--	--			--	--
	--	--			--	--
	--	--			--	--
	--	--			--	--
	--	--			--	--
	--	--			--	--
	--	--			--	--
	--	--			--	--
	--	--			--	--
	--	--			--	--
	--	--			--	--
	--	--			--	--
	--	--			--	--
	--	--			--	--
	--	--			--	--
	--	--			--	--
	--	--			--	--
	--	--			--	--
	--	--			--	--
	--	--			--	--
	--	--			--	--
	--	--			--	--
	--	--			--	--
	--	--			--	--
	--	--			--	--
	--	--			--	--
	--	--			--	--
	--	--				--
	--	--				--
	--	--				--
	--	--				--
	--	--				--
	--	--				--
	--	--				--
	--	--				--
	--	--				--
	--	--				--
	--	--				--
	--	--				--
	--	--				--
	--	--				--
	--	--				--
	--	--				--
	--	--				--
	--	--				--
	--	--				--
	--	--				--
	--					--
	--					--
	--					--
	--					--
	--					--
	--					--
	--					--
	--					--
	--					--
	--
	--
	--
	--
	--
	--
	--
	--
	--
	--
	--
	--
	--
	--
	--
	--
	--
	--
	--
	--
	--
	--
	--
	--
	--
	--
	--
	--
	--
	--
	--
	--
	--
	--
	--
	--
	--
	--
	--
	--
	--
	--
	--
	--
	--

## Sheet: Figure 3
	Figure 3C	Figure 3C	Figure 3C			Figure 3D	Figure 3D	Figure 3D
Condition	Small	Medium	Large			Small	Medium	Large
Units	# events/sq. micron/sec	# events/sq. micron/sec	# events/sq. micron/sec			DF/F0	DF/F0	DF/F0
	0.000328655	0	4.92878e-05			0.2087	0.25022	0.04829
	0	0.000292683	4.92878e-05			0.0018	0.11994	0.12038
	0	0	0.00823			0.00538	0.09667	0.11555
	0	0	0			0.02217	0.04036	0.08571
	0.00164	0	0.00202			0.00705	0.08689	0.1064
	0	0	0.00173			0.04487	0.08304	0.13911
	0	0.00361	0.000345015			0.02376	0.06825	0.12936
	0	0.000780488	0.00409			0.05848	0.01659	0.09121
	0.000657311	0.00371	0.00217			0.12019	0.04964	0.04242
	0	0	0.000837892				0.05133	0.07794
	0	0.000487805	0				0.06021	0.12722
	0	0	0.00291				0.01659	0.01899
	0	9.7561e-05	0.00222				0.1324	0.02907
	0.000328655	9.7561e-05	0.00217				0.10389	0.06643
	0	0	9.85756e-05				0.02824	0.04713
	0	9.7561e-05	0.00389				0.04873	0.08393
	0.000328655	0.000195122	0.01242				0.11303	0.45362
	0	9.7561e-05	0.00113				0.06563	0.01355
	0	0.00293	0.000837892				0.06828	0.02478
	0	0	0.00251				0.03654	0.10783
	0	0.00244	0				0.0394	0.04644
	0	0.00283	0.00108				0.04503	0.03875
	0	0	0.0136				0.03401	0.01846
	0	9.7561e-05	0.00163				0.07724	0.01461
	0	0.00107	0.00508				0.05419	0.04199
	0	0	0.00375				0.0642	0.09147
	0	0	0.000345015				0.09125	0.03392
	0	0	0.000246439				0.03641	0.05719
	0	0.000292683	0.00902				0.04561	0.03795
	0	0.000195122	0.000147863				0.04418	0.04542
	0	0.000195122	0.000690029				0.06637	0.11501
	0	0	0.0032				0.02776	0.07364
	0.000328655	0.00205	0				0.03168	0.09383
	0	9.7561e-05	4.92878e-05				0.04589	0.09435
	0	9.7561e-05	0.01301				0.05388	0.04948
	0	0	0.00404				0.06067	0.11715
	0	0	0.00547				0.04435	0.14074
	0	0.0039	0.0105				0.03582	0.20799
	0	0	0.000492878				0.0607	0.08631
	0	0.0042	0.00596				0.04349	0.07536
	0	0	0.00306				0.09601	0.13059
	0	9.7561e-05	0.00271				0.00993	0.21524
	0	0.000390244	--				0.02017	0.12104
	0	0.00185	--				0.00598	0.12999
	--	0.00254	--				0	0.16732
	--	0	--				0.10862	0.10141
	--	0	--				0.01673	0.1235
	--	0	--				0.01722	0.07036
	--	9.7561e-05	--				0.01614	0.16169
	--	0	--				0.05406	0.02229
	--	0	--				0.10167	0.07644
	--	0	--				0.06501	0.08339
	--	9.7561e-05	--				0.0127	0.07501
	--	--	--				0.01791	0.20045
	--	--	--				0.06104	0.03255
	--	--	--				0.04923	0.13296
	--	--	--				0.09278	0.1179
	--	--	--				0.00534	0.06641
	--	--	--				0.08771	0.27689
	--	--	--				0.10637	0.01869
	--	--	--				0.0541	0.09684
	--	--	--				0.08356	0.0649
	--	--	--				0.00561	0.05618
	--	--	--				0.01633	0.05137
	--	--	--				0.09757	0.12563
	--	--	--				0.01911	0.16246
	--	--	--				0.05007	0.07364
	--	--	--				0.00213	0.10056
	--	--	--				0.03082	0.11627
	--	--	--				0.11283	0.02893
	--	--	--				0.03089	0.02191
	--	--	--				0.05299	0.24607
	--	--	--				0.13235	0.16422
	--	--	--				0.0709	0.07347
	--	--	--				0.03518	0.04893
	--	--	--				0.03802	0.07565
	--	--	--				0.07544	0.15541
	--	--	--				0.07335	0.05801
	--	--	--				0.05718	0.07131
	--	--	--				0.06954	0.08786
	--	--	--				0.04914	0.01492
	--	--	--				0.12699	0.10892
	--	--	--				0.03911	0.16564
	--	--	--				0.01356	0.23297
	--	--	--				0.06995	0.10868
	--	--	--				0.09171	0.00711
	--	--	--				0.0437	0.04817
	--	--	--				0.03383	0.04575
	--	--	--				0.03286	0.08957
	--	--	--				0.03234	0.06982
	--	--	--				0.03064	0.02301
	--	--	--				0.02926	0.01915
	--	--	--				0.0336	0.08366
	--	--	--				0.08476	0.01972
	--	--	--				0.058	0.10449
	--	--	--				0.04825	0.03639
	--	--	--				0.0672	0.01506
	--	--	--				0.000814331	0.01058
	--	--	--				0.06377	0.17975
	--	--	--				0.1142	0.16477
	--	--	--				0.05098	0.08788
	--	--	--				0.13285	0.03452
	--	--	--				0.13977	0.09502
	--	--	--				0.12805	0.06372
	--	--	--				0.04797	0.05147
	--	--	--				0.06316	1.4922
	--	--	--				0.12435	0.25662
	--	--	--				0.05937	1.23985
	--	--	--				0.09687	0.13848
	--	--	--				0.09784	0.08428
	--	--	--				0.11872	0.10994
	--	--	--				0.01782	0.06865
	--	--	--				0.0012	0.12555
	--	--	--				0.0477	0.07838
	--	--	--				0.06296	0.08787
	--	--	--				0.10914	0.000203906
	--	--	--				0	0.01944
	--	--	--				0.07577	0.2622
	--	--	--				0.12698	0.3325
	--	--	--				0.03836	0.18953
	--	--	--				0.03108	0.24612
	--	--	--				0.06009	0.12167
	--	--	--				0.05937	0.10609
	--	--	--				0.0612	0.06711
	--	--	--				0.06731	0.0675
	--	--	--				0.11836	0.03618
	--	--	--				0.14226	0.14364
	--	--	--				0.1023	0
	--	--	--				0.06254	0.0437
	--	--	--				0.06972	0.13954
	--	--	--				0.14769	0.11757
	--	--	--				0.02816	0.14122
	--	--	--				0.00577	0.28654
	--	--	--				0.08261	0.15712
	--	--	--				0.01134	0.14495
	--	--	--				0.07451	0.08028
	--	--	--				0.04997	0.07489
	--	--	--				0.19403	0.10751
	--	--	--				0.1585	0.20057
	--	--	--				0.09628	0.07886
	--	--	--				0.00141	0.00126
	--	--	--				0.10403	0.06392
	--	--	--			--	0.01799	0.04265
	--	--	--			--	0.11026	0.25195
	--	--	--			--	0.0296	0.01752
	--	--	--			--	0.05513	0.04994
	--	--	--			--	0.09379	0.03924
	--	--	--			--	0.06068	0.02803
	--	--	--			--	0.0427	0.05753
	--	--	--			--	0.03985	0.09037
	--	--	--			--	0.2608	0.0594
	--	--	--			--	0.09536	0.14659
	--	--	--			--	0.0145	0.08587
	--	--	--			--	0.10263	0.0949
	--	--	--			--	0.0645	0.14885
	--	--	--			--	0.07081	0.08798
	--	--	--			--	0.11292	0.08083
	--	--	--			--	0.18971	0.07617
	--	--	--			--	0.2461	0.08186
	--	--	--			--	0.01881	0.101
	--	--	--			--	0.02751	0.17545
	--	--	--			--	0.08523	0.11401
	--	--	--			--	0.18313	0.14651
	--	--	--			--	0.04443	0.11638
	--	--	--			--	0.01972	0.12271
	--	--	--			--	0.09283	0.07532
	--	--	--			--	0.05503	0.06282
	--	--	--			--	0.04658	0.04465
	--	--	--			--	0.11454	0.05194
	--	--	--			--	0.06367	0.05739
	--	--	--			--	0.25074	0.27993
	--	--	--			--	0	0.18275
	--	--	--			--	0.1021	0.14827
	--	--	--			--	0.09965	0.04926
	--	--	--			--	0.04989	0.02551
	--	--	--			--	0.0848	0.09775
	--	--	--			--	0.25594	0.07115
	--	--	--			--	0.13069	0
	--	--	--			--	0.11385	0.09566
	--	--	--			--	0.02538	0.11589
	--	--	--			--	0.03999	0.033
	--	--	--			--	0.26673	0
	--	--	--			--	0.11437	0.04653
	--	--	--			--	0.21414	0.07034
	--	--	--			--	0.18567	0.14994
	--	--				--	0.04622	0.46053
						--	0.04433	0.06485
						--	0.0545	0.06955
						--	0.03796	0.04374
						--	0.06163	0
						--	0.06483	0.22144
						--	0.05954	0.25382
						--	0.1224	0
						--	0.02293	0.16655
						--	0.03954	0.14025
						--	0.05296	0.04156
						--	0.03166	0.17424
						--	0.07754	0.18917
						--	0.10772	0.03347
						--	0.09027	0.03266
						--	0.10329	0
						--	0.12124	0.25113
						--	0.08496	0
						--	0.00299	0.02901
						--	0.09219	0.13942
						--	0.07755	0.08276
						--	0.12101	0.01273
						--	0.0743	0.15101
						--	0.09797	0.03235
						--	0.06848	0.04889
						--	0.07339	0.13337
						--	0.0829	0.04986
						--	0.05014	0.02968
						--	0.04995	0.07086
						--	0.06059	0.05693
						--	0.09005	0.06143
						--	0.06273	0.02429
						--	0.08888	0.01051
						--	0.20965	0.035
						--	0.21077	0.09272
						--	0.04252	0.04468
						--	0.11241	0.03798
						--	0.11047	0.08443
						--	0.22805	0.05753
						--	0.01111	0.00776
						--	0.0332	0.11059
						--	0.02737	0.10217
						--	0.15514	0.05519
						--	0.02644	0.04028
						--	0.09265	0.02617
						--	0.07046	0.16815
						--	0.01995	0.01801
						--	0.16079	0.01917
						--	0.16819	0.041
						--	0.02177	0.18235
						--	0.04046	0.14827
						--	0.21923	0.02977
						--	0.22506	0.03292
						--	0.03017	0.01493
						--	0.33069	0.04655
						--	0.03317	0.03071
						--	0.01965	0.04212
						--	0.16813	0.05715
						--	0.03098	0.05577
						--	0.10613	0.09853
						--	0.21544	0.23445
						--	0.04729	0.23926
						--	0.01904	0.23926
						--	0.13738	0.23926
						--	0.17604	0
						--	0.07542	0
						--	0.10582	0.00967
						--	0.05625	0.16676
						--	0.09845	0.07002
						--	0.07637	0.2192
						--	0.03359	0.04931
						--	0.07685	0.0845
						--	0.11381	0.06862
						--	0.0792	0.03043
						--	0.06909	0.08368
						--	0.08604	0.03685
						--	0.0677	0.03761
						--	0.06223	0.0415
						--	0.06817	0.0236
						--	0.10054	0.03062
						--	0.01222	0.049
						--	0.1063	0.30899
						--	0.19451	0.03217
						--	0.14586	0.04929
						--	0.00527	0.26374
						--	0.00212	0.07632
						--	0.07369	0.05632
						--	0.14795	0.03742
						--	0.02433	0.14903
						--	0.1069	0.06655
						--	0.07167	0.08747
						--	0.03542	0.29979
						--	0.11746	0.05609
						--	0.07449	0.03858
						--	0	0.04704
						--	0.04975	0.01447
						--	0.01975	0.04476
						--	0.02212	0.05574
						--	0.05671	0.02472
						--	0.08399	0.07734
						--	0.05003	0.10103
						--	0.01717	0.1555
						--	0.00586	0.16174
						--	0.07749	0.20344
						--	0.1202	0.1162
						--	0.1155	0.06367
						--	0.01636	0.01761
						--	0.07553	0.048
						--	0.09156	0.02595
						--	0.04675	0
						--	0.1017	0.31362
						--	0.0009743	0
						--	0.06158	0.0503
						--	0.12065	0.02522
						--	0.02981	0.01943
						--	0.08115	0.00853
						--	0.09836	0.01628
						--	0.08385	0.02317
						--	0.03544	0.06411
						--	0.10786	0.01609
						--	0.31369	0.04146
						--	0.01917	0.02276
						--	0.07578	0.06607
						--	0.05229	0.00808
						--	0.01692	0.05093
						--	0.52213	0.03206
						--	0.0337	0.03042
						--	0.07712	0.07605
						--	0.15253	0.0398
						--	0.13474	0.10733
						--	0.12883	0.08658
						--	0.12281	0.03359
						--	0.09329	0.05669
						--	0.05535	0.1025
						--	0.07049	0.01965
						--	0.16299	0
						--	0.13489	0.00718
						--	0.12903	0.0502
						--	0.05829	0.0656
						--	0.09447	0.20156
						--	0.08846	0.00689
						--	0.06941	0.04191
						--	0.01503	0.01461
						--	0.08484	0.1529
						--	0.06373	0.03391
						--	0.02602	0.062
						--	0.04596	0.07907
						--	0.02825	0.01089
						--	0.03294	0.11345
						--	0.04808	0.08286
						--	0.05642	0.0682
						--	0.03961	0.36115
						--	0.03968	0.26903
						--	0.06606	0.11574
						--	0.11702	0.01561
						--	0.06407	0.07987
						--	0.04997	0.08137
						--	0.06683	0.10922
						--	0.0277	0.15358
						--	0.02063	0.04963
						--	0.04227	0.07388
						--	0.01785	0.04656
						--	0.13437	0.08307
						--	0.04933	0.05106
						--	0.06092	0.21189
						--	0.0197	0
						--	0.04817	0.12098
						--	0.07099	0.08511
						--	0.02617	0.03324
						--	--	0.24726
						--	--	0.08663
						--	--	0.14546
						--	--	0.07163
						--	--	0.08867
						--	--	0.05433
						--	--	0.09304
						--	--	0.13666
						--	--	0
						--	--	0.07059
						--	--	0.13543
						--	--	0
						--	--	0.12467
						--	--	0.09683
						--	--	0.13541
						--	--	0.19808
						--	--	0.17705
						--	--	0.05433
						--	--	0.06638
						--	--	0.12393
						--	--	0.10166
						--	--	0.0847
						--	--	0.11673
						--	--	0.12628
						--	--	0.1087
						--	--	0.06316
						--	--	0.06461
						--	--	0.42523
						--	--	0.13472
						--	--	0.10367
						--	--	0.01628
						--	--	0.01251
						--	--	0.00683
						--	--	0.00332
						--	--	0.00821
						--	--	0.018
						--	--	0.08366
						--	--	0.003
						--	--	0.01288
						--	--	0.05347
						--	--	0.05402
						--	--	0.04885
						--	--	0.05194
						--	--	0.07697
						--	--	0.08921
						--	--	0.01539
						--	--	0.07079
						--	--	0.03678
						--	--	0.0671
						--	--	0.24578
						--	--	0.33465
						--	--	0.08035
						--	--	0.19114
						--	--	0.28971
						--	--	0.01457
						--	--	0.02805
						--	--	0.02442
						--	--	0.00624
						--	--	0.09961
						--	--	0.00839
						--	--	0.05492
						--	--	0.09548
						--	--	0.29385
						--	--	0.03816
						--	--	0.00109
						--	--	0.08248
						--	--	0.06773
						--	--	0.06568
						--	--	0.05506
						--	--	0.29789
						--	--	0.05226
						--	--	0.06429
						--	--	0.11205
						--	--	0.12178
						--	--	0.03587
						--	--	0.08865
						--	--	0.08108
						--	--	0.01596
						--	--	0.07358
						--	--	0.01002
						--	--	0.08912
						--	--	0.07754
						--	--	0.05729
						--	--	0.09318
						--	--	0.00927
						--	--	0.01499
						--	--	0.19199
						--	--	0.04907
						--	--	0.08515
						--	--	0.05369
						--	--	0.21386
						--	--	0.23127
						--	--	0.06624
						--	--	0.05117
						--	--	0.06026
						--	--	0.06724
						--	--	0.05412
						--	--	0.1487
						--	--	0.18972
						--	--	0.08947
						--	--	0.01908
						--	--	0.11498
						--	--	0.0166
						--	--	0.25322
						--	--	0.12789
						--	--	0.26741
						--	--	0.16726
						--	--	0.07184
						--	--	0.16118
						--	--	0.18517
						--	--	0.09314
						--	--	0.22129
						--	--	0.02493
						--	--	0.06979
						--	--	0.06157
						--	--	0.12289
						--	--	0.11671
						--	--	0.10867
						--	--	0.01668
						--	--	0.18705
						--	--	0.19683
						--	--	0.34509
						--	--	0.00952
						--	--	0.10308
						--	--	0.09128
						--	--	0.04361
						--	--	0.01887
						--	--	0.12751
						--	--	0.12151
						--	--	0.16827
						--	--	0.21017
						--	--	0.0567
						--	--	0.07722
						--	--	0.06372
						--	--	0.05262
						--	--	0.1625
						--	--	0.09772
						--	--	0.04914
						--	--	0.13756
						--	--	0.07636
						--	--	0.05661
						--	--	0.08522
						--	--	0.05682
						--	--	0.08593
						--	--	0.07714
						--	--	0.0517
						--	--	0.19238
						--	--	0.06691
						--	--	0.0602
						--	--	0.0749
						--	--	0.07902
						--	--	0.48517
						--	--	0.23675
						--	--	0.02546
						--	--	0.04869
						--	--	0.01788
						--	--	0.1478
						--	--	0.01493
						--	--	0.1302
						--	--	0.00836
						--	--	0.0784
						--	--	0.48994
						--	--	0.29056
						--	--	0.07178
						--	--	0.15553
						--	--	0.12351
						--	--	0.04403
						--	--	0.10135
						--	--	0.07582
						--	--	0.73005
						--	--	0.50582
						--	--	0.32392
						--	--	0.79039
						--	--	0.19807
						--	--	0
						--	--	0.0579
						--	--	0.06089
						--	--	0.42185
						--	--	0.03697
						--	--	0.35274
						--	--	0.1723
						--	--	0.27033
						--	--	0.13959
						--	--	0
						--	--	0.01051
						--	--	0.06339
						--	--	0.05237
						--	--	0.05744
						--	--	0.0576
						--	--	0.07987
						--	--	0.07997
						--	--	0.066
						--	--	0.10725
						--	--	0.64331
						--	--	0.47292
						--	--	0.66106
						--	--	0.0537
						--	--	0.07299
						--	--	0.16752
						--	--	0.14758
						--	--	0.078
						--	--	0.52091
						--	--	0.19804
						--	--	0.04207
						--	--	0.56292
						--	--	0.031
						--	--	0.1283
						--	--	0.07954
						--	--	0.13417
						--	--	0.05047
						--	--	0.09453
						--	--	0.05974
						--	--	0.04033
						--	--	0.61206
						--	--	0.05646
						--	--	0.07205
						--	--	0.2901
						--	--	0.11307
						--	--	0.12485
						--	--	0.17527
						--	--	0.05211
						--	--	0.177
						--	--	0.11508
						--	--	0.03253
						--	--	0.1817
						--	--	0.13251
						--	--	0.08485
						--	--	0.05029
						--	--	0.08836
						--	--	0.28819
						--	--	0.35784
						--	--	0.05213
						--	--	0.10655
						--	--	0
						--	--	0.06366
						--	--	0.13203
						--	--	0.07281
						--	--	0.09664
						--	--	0.13677
						--	--	0.11589
						--	--	0.15688
						--	--	0.07504
						--	--	0.18891
						--	--	0.07784
						--	--	0.11037
						--	--	0.44311
						--	--	0.09107
						--	--	0.01126
						--	--	0.34607
						--	--	0.51668
						--	--	0.20961
						--	--	0.16434
						--	--	0.04205
						--	--	0.05028
						--	--	0.04822
						--	--	0.12904
						--	--	0.02094
						--	--	0.0226
						--	--	0.24691
						--	--	0.05699
						--	--	0.31268
						--	--	0
						--	--	0.07303
						--	--	0.10766
						--	--	0.07858
						--	--	0.20403
						--	--	0.0125
						--	--	0.07718
						--	--	0.093
						--	--	0.05514
						--	--	0.07842
						--	--	0.22911
						--	--	0.07067
						--	--	0.04516
						--	--	0.00759
						--	--	0.13867
						--	--	0.12619
						--	--	0.00907
						--	--	0.0129
						--	--	0.06762
						--	--	0.04216
						--	--	0.15845
						--	--	0.04928
						--	--	0.03244
						--	--	0.18221
						--	--	0.07943
						--	--	0.05092
						--	--	0.09534
						--	--	0.08097
						--	--	0.09692
						--	--	0.03429
						--	--	0.03292
						--	--	0.05053
						--	--	0.08866
						--	--	0.07913
						--	--	0.02553
						--	--	0.05063
						--	--	0.02143
						--	--	0.01878
						--	--	0.01558
						--	--	0.01711
						--	--	0.02973
						--	--	0.0206
						--	--	0.04256
						--	--	0.04014
						--	--	0.04255
						--	--	0.17509
						--	--	0.02017
						--	--	0.22202
						--	--	0.05129
						--	--	0.05353
						--	--	0.07293
						--	--	0.01663
						--	--	0.0353
						--	--	0.03023
						--	--	0.02194
						--	--	0.06745
						--	--	0.02499
						--	--	0.13786
						--	--	0.02552
						--	--	0.12011
						--	--	0.18379
						--	--	0.0214
						--	--	0.16928
						--	--	0.05086
						--	--	0.07543
						--	--	0.07809
						--	--	0.09392
						--	--	0.08139
						--	--	0.09234
						--	--	0.01049
						--	--	0.04259
						--	--	0.06739
						--	--	0.02988
						--	--	0.15217
						--	--	0.03445
						--	--	0.05531
						--	--	0.12104
						--	--	0.01775
						--	--	0.03367
						--	--	0.00474
						--	--	0.14409
						--	--	0.03885
						--	--	0.13864
						--	--	0.05626
						--	--	0.1786
						--	--	0.11024
						--	--	0.0588
						--	--	0.28145
						--	--	0.05671
						--	--	0.05661
						--	--	0.02057
						--	--	0.0557
						--	--	0.21541
						--	--	0.31966
						--	--	0.0535
						--	--	0.01022
						--	--	0.07204
						--	--	0.10638
						--	--	0.04936
						--	--	0.05571
						--	--	0.02726
						--	--	0.30896
						--	--	0.19479
						--	--	0.2265
						--	--	0.09994
						--	--	0.00926
						--	--	0.01699
						--	--	0.09505
						--	--	0.07388
						--	--	0.02032
						--	--	0.1831
						--	--	0.00848
						--	--	0.19775
						--	--	0.07209
						--	--	0.04324
						--	--	0.04544
						--	--	0.11378
						--	--	0.07417
						--	--	0.43786
						--	--	0.0435
						--	--	0.07896
						--	--	0.0774
						--	--	0.17518
						--	--	0.01394
						--	--	0.19559
						--	--	0.02823
						--	--	0.1175
						--	--	0.07216
						--	--	0.01444
						--	--	0.05974
						--	--	0.09368
						--	--	0.06974
						--	--	0.00619
						--	--	0.09268
						--	--	0.05036
						--	--	0.09359
						--	--	0.06686
						--	--	0.0121
						--	--	0.05368
						--	--	0.04696
						--	--	0.02168
						--	--	0.01127
						--	--	0.04327
						--	--	0.05149
						--	--	0.04427
						--	--	0.08681
						--	--	0.03582
						--	--	0.05091
						--	--	0.01191
						--	--	0.02217
						--	--	0.06304
						--	--	0.06718
						--	--	0.06322
						--	--	0.10699
						--	--	0.01606
						--	--	0.03939
						--	--	0.0251
						--	--	0.06822
						--	--	0.02455
						--	--	0.0447
						--	--	0.07158
						--	--	0.15561
						--	--	0.04792
						--	--	0.08752
						--	--	0.06341
						--	--	0.1768
						--	--	0.04918
						--	--	0.04174
						--	--	0.06733
						--	--	0.06107
						--	--	0.04365
						--	--	0.04101
						--	--	0.172
						--	--	0.05403
						--	--	0.08069
						--	--	0.0474
						--	--	0.02488
						--	--	0.03375
						--	--	0.0302
						--	--	0.01357
						--	--	0.07384
						--	--	0.13919
						--	--	0.02529
						--	--	0.06651
						--	--	0.07351
						--	--	0.13297
						--	--	0.11589
						--	--	0.01016
						--	--	0.03488
						--	--	0.05691
						--	--	0.06074
						--	--	0.01813
						--	--	0.07533
						--	--	0.09601
						--	--	0.12796
						--	--	0.03277
						--	--	0.03188
						--	--	0.06902
						--	--	0.0578
						--	--	0.02482
						--	--	0.02
						--	--	0.01902
						--	--	0.10723
						--	--	0.02502
						--	--	0.06708
						--	--	0.06971
						--	--	0.04654
						--	--	0.0712
						--	--	0.03914
						--	--	0.03057
						--	--	0.03646
						--	--	0.06882
						--	--	0.02445
						--	--	0.02779
						--	--	0.04465
						--	--	0.03397
						--	--	0.09186
						--	--	0.03766
						--	--	0.05215
						--	--	0.03732
						--	--	0.02945
						--	--	0.064
						--	--	0.07693
						--	--	0.09524
						--	--	0.04076
						--	--	0.22038
						--	--	0.15159
						--	--	0.07186
						--	--	0.06522
						--	--	0.0482
						--	--	0.09906
						--	--	0.04452
						--	--	0.06426
						--	--	0.07134
						--	--	0.038
						--	--	0.01415
						--	--	0.04013
						--	--	0.03405
						--	--	0.04148
						--	--	0.071
						--	--	0.05935
						--	--	0.06812
						--	--	0.0459
						--	--	0.03415
						--	--	0.04415
						--	--	0.06634
						--	--	0.17686
						--	--	0.02067
						--	--	0.10237
						--	--	0.01936
						--	--	0.08547
						--	--	0.04079
						--	--	0.02561
						--	--	0.1072
						--	--	0.02142
						--	--	0.0702
						--	--	0.0708
						--	--	0.11475
						--	--	0.11254
						--	--	0.08579
						--	--	0.07485
						--	--	0.07126
						--	--	0.13052
						--	--	0.07722
						--	--	0.07849
						--	--	0.04077
						--	--	0.06581
						--	--	0.04438
						--	--	0.10326
						--	--	0.03797
						--	--	0.08491
						--	--	0
						--	--	0.07615
						--	--	0.01063
						--	--	0.0192
						--	--	0.08178
						--	--	0.07447
						--	--	0.01877
						--	--	0.01502
						--	--	0.01779
						--	--	0.01945
						--	--	0.05115
						--	--	0.02016
						--	--	0.05779
						--	--	0.08946
						--	--	0.10689
						--	--	0.00634
						--	--	0.04426
						--	--	0.04635
						--	--	0.10158
						--	--	0.05396
						--	--	0.01234
						--	--	0.00747
						--	--	0.0418
						--	--	0.01086
						--	--	0.05579
						--	--	0.02741
						--	--	0.0562
						--	--	0.0033
						--	--	0.03321
						--	--	0.03843
						--	--	0.11201
						--	--	0.15035
						--	--	0.14054
						--	--	0.14202
						--	--	0.12946
						--	--	0.13566
						--	--	0.08423
						--	--	0.44979
						--	--	0.353
						--	--	0
						--	--	0.08765
						--	--	0.11466
						--	--	0.09123
						--	--	0.15367
						--	--	0.15601
						--	--	0.16869
						--	--	0.16273
						--	--	0.24113
						--	--	0.11445
						--	--	0.21289
						--	--	0.07924
						--	--	0.13135
						--	--	0.09311
						--	--	0.11657
						--	--	0.09717
						--	--	0.26351
						--	--	0.05946
						--	--	0.10238
						--	--	0.07443
						--	--	0.1155
						--	--	0.08821
						--	--	0.09384
						--	--	0.07538
						--	--	0.15202
						--	--	0.11131
						--	--	0.15735
						--	--	0.07935
						--	--	0.10852
						--	--	0.08591
						--	--	0.16187
						--	--	0.10364
						--	--	0.07177
						--	--	0.14717
						--	--	0.12772
						--	--	0.05362
						--	--	0.07867
						--	--	0.06584
						--	--	0.12648
						--	--	0.20767
						--	--	0.16236
						--	--	0.07692
						--	--	0.06372
						--	--	0.44285
						--	--	0.2836
						--	--	0.14226
						--	--	0.10067
						--	--	0.29178
						--	--	0.12636
						--	--	0.17756
						--	--	0.15249
						--	--	0.13239
						--	--	0.13161
						--	--	0.02837
						--	--	0.036
						--	--	0.00609
						--	--	0.15398
						--	--	0.12202
						--	--	0.09635
						--	--	0.13825
						--	--	0.06685
						--	--	0.07489
						--	--	0.06349
						--	--	0.22969
						--	--	0.29863
						--	--	0.06409
						--	--	0.18888
						--	--	0.17458
						--	--	0.02501
						--	--	0.24442
						--	--	0.01025
						--	--	0.25531
						--	--	0.07447
						--	--	0.13551
						--	--	0.08783
						--	--	0.05813
						--	--	0.06865
						--	--	0.06853
						--	--	0.10458
						--	--	0.05161
						--	--	0.05773
						--	--	0.07352
						--	--	0.22046
						--	--	0.02543
						--	--	0.19044
						--	--	0.2287
						--	--	0.06363
						--	--	0.17727
						--	--	0.14355
						--	--	0.15135
						--	--	0.04056
						--	--	0.33205
						--	--	0.24464
						--	--	0.23014
						--	--	0.10931
						--	--	0.08099
						--	--	0.09106
						--	--	0.02749
						--	--	0.02619
						--	--	0.05345
						--	--	0.24056
						--	--	0.19889
						--	--	0.1631
						--	--	0.47821
						--	--	0
						--	--	0.0211
						--	--	0.04739
						--	--	0.03312
						--	--	0.04323
						--	--	0.01006
						--	--	0.04228
						--	--	0.14361
						--	--	0.02998
						--	--	0.09804
						--	--	0.04411
						--	--	0.09016
						--	--	0.04082
						--	--	0.0394
						--	--	0.10653
						--	--	0.08609
						--	--	0.0205
						--	--	0.09193
						--	--	0.02619
						--	--	0.38839
						--	--	0.16586
						--	--	0.07026
						--	--	0.11041
						--	--	0.13196
						--	--	0.05271
						--	--	0.27473
						--	--	0.06567
						--	--	0.06839
						--	--	0.29428
						--	--	0.01471
						--	--	0.15839
						--	--	0.04703
						--	--	0.03033
						--	--	0.05579
						--	--	0.01497
						--	--	0.0203
						--	--	0.18991
						--	--	0.06281
						--	--	0.18745
						--	--	0.05705
						--	--	0.08987
						--	--	0.11747
						--	--	0.12123
						--	--	0.16905
						--	--	0.10675
						--	--	0.04168
						--	--	0.07941
						--	--	0.07985
						--	--	0.07992
						--	--	0.08374
						--	--	0.09506
						--	--	0.00516
						--	--	0.06571
						--	--	0.07115
						--	--	0.10246
						--	--	0.15519
						--	--	0.21994
						--	--	0.17124
						--	--	0.07161
						--	--	0.07473
						--	--	0.03404
						--	--	0.08143
						--	--	0.13723
						--	--	0.07966
						--	--	0.09786
						--	--	0.12096
						--	--	0.12101
						--	--	0.03466
						--	--	0.05188
						--	--	0.0363
						--	--	0.11295
						--	--	0.05164
						--	--	0.06485
						--	--	0.06942
						--	--	0.14163
						--	--	0.12744
						--	--	0.19146
						--	--	0.10981
						--	--	0.16469
						--	--	0.06471
						--	--	0.03169
						--	--	0.146
						--	--	0.24258
						--	--	0.16005
						--	--	0.21708
						--	--	0.08591
						--	--	0.14007
						--	--	0.11006
						--	--	0.14161
						--	--	0.06965
						--	--	0.23869
						--	--	0.14707
						--	--	0.02683
						--	--	0.10914
						--	--	0.13631
						--	--	0.21741
						--	--	0.22365
						--	--	0.02452
						--	--	0.1739
						--	--	0.17461
						--	--	0.08025
						--	--	0.24225
						--	--	0.17307
						--	--	0.22569
						--	--	0.2684
						--	--	0.2905
						--	--	0.07176
						--	--	0.21233
						--	--	0.26158
						--	--	0.11627
						--	--	0.059
						--	--	0.23598
						--	--	0.11717
						--	--	0.15476
						--	--	0.10948
						--	--	0.06414
						--	--	0.16456
						--	--	0.15774
						--	--	0.09269
						--	--	0.05916
						--	--	0.02144
						--	--	0.25001
						--	--	0.02256
						--	--	0.08713
						--	--	0.09499
						--	--	0.08536
						--	--	0.04201
						--	--	0.04434
						--	--	0.07366
						--	--	0.0465
						--	--	0.29504
						--	--	0.22827
						--	--	0.07514
						--	--	0.0444
						--	--	0.07205
						--	--	0.09569
						--	--	0.07258
						--	--	0.03595
						--	--	0.05215
						--	--	0.08311
						--	--	0.04352
						--	--	0.08839
						--	--	0.09358
						--	--	0.06819
						--	--	0.11435
						--	--	0.04844
						--	--	0.21958
						--	--	0.03332
						--	--	0.03799
						--	--	0.01695
						--	--	0.0744
						--	--	0.06936
						--	--	0.0336
						--	--	0.04772
						--	--	0.09589
						--	--	0.07992
						--	--	0.03017
						--	--	0.04246
						--	--	0.07821
						--	--	0.12614
						--	--	0.04355
						--	--	0.06631
						--	--	0.07794
						--	--	0.03631
						--	--	0.04622
						--	--	0.34181
						--	--	0.20831
						--	--	0.07131
						--	--	0.05129
						--	--	0.10283
						--	--	0.04273
						--	--	0.1379
						--	--	0.03609
						--	--	0.01098
						--	--	0.07524
						--	--	0.08978
						--	--	0.13223
						--	--	0.15297
						--	--	0.02266
						--	--	0
						--	--	0.06902
						--	--	0.08991
						--	--	0.12887
						--	--	0.09531
						--	--	0.07597
						--	--	0.06076
						--	--	0.15253
						--	--	0.12369
						--	--	0.03187
						--	--	0.24209
						--	--	0.07294
						--	--	0.04624
						--	--	0.09081
						--	--	0.08668
						--	--	0.084
						--	--	0.07957
						--	--	0.06121
						--	--	0.09888
						--	--	0.1054
						--	--	0.02972
						--	--	0.063
						--	--	0.0677
						--	--	0.18316
						--	--	0.05552
						--	--	0.04502
						--	--	0.15667
						--	--	0.11719
						--	--	0.1618
						--	--	0.11604
						--	--	0.14378
						--	--	0.03641
						--	--	0.14676
						--	--	0.00997
						--	--	0.06763
						--	--	0.01745
						--	--	0.02698
						--	--	0.10594
						--	--	0.04623
						--	--	0.23997
						--	--	0.15616
						--	--	0.11893
						--	--	0.061
						--	--	0.0636
						--	--	0.06166
						--	--	0.07268
						--	--	0.11955
						--	--	0.12224
						--	--	0.04782
						--	--	0.05118
						--	--	0.0577
						--	--	0.05081
						--	--	0.05525
						--	--	0.03809
						--	--	0.13249
						--	--	0.24968
						--	--	0.07392
						--	--	0.26727
						--	--	0.16168
						--	--	0.03938
						--	--	0.01304
						--	--	0.06331
						--	--	0.05756
						--	--	0.20685
						--	--	0.86524
						--	--	0.35673
						--	--	0.12475
						--	--	0.93275
						--	--	0.36569
						--	--	0.36424
						--	--	0.42067
						--	--	0.05013
						--	--	0.14003
						--	--	0.34131
						--	--	0
						--	--	0.12792
						--	--	0
						--	--	0.07195
						--	--	0.02207
						--	--	0.02626
						--	--	0.03051
						--	--	0.05869
						--	--	0.0337
						--	--	0.02651
						--	--	0.08117
						--	--	0.06202
						--	--	0.20934
						--	--	0.29585
						--	--	0.18288
						--	--	0.05586
						--	--	0.14469
						--	--	0.1878
						--	--	0.13864
						--	--	0.30699
						--	--	0.42716
						--	--	0.15494
						--	--	0
						--	--	0.12355
						--	--	0.04097
						--	--	0.11742
						--	--	0.09811
						--	--	0.14628
						--	--	0.09867
						--	--	0.11391
						--	--	0.1065
						--	--	0.12091
						--	--	0.40471
						--	--	0.09487
						--	--	0.20148
						--	--	0.27639
						--	--	0.18167
						--	--	0.09614
						--	--	0.07196
						--	--	0.23154
						--	--	0.12012
						--	--	0.2626
						--	--	0.02622
						--	--	0.12651
						--	--	0.02715
						--	--	0.07606
						--	--	0.03081
						--	--	0.02346
						--	--	0.01255
						--	--	0.0842
						--	--	0.09414
						--	--	0.06954
						--	--	0.08816
						--	--	0.06244
						--	--	0.10164
						--	--	0.05921
						--	--	0.05784
						--	--	0.06402
						--	--	0.1433
						--	--	0.07007
						--	--	0.13426
						--	--	0.32045
						--	--	0.1304
						--	--	0.14152
						--	--	0.09104
						--	--	0.14419
						--	--	0.13131
						--	--	0.07892
						--	--	0.13019
						--	--	0.06477
						--	--	0.08757
						--	--	0.09033
						--	--	0.01788
						--	--	0.15982
						--	--	0.06509
						--	--	0.05439
						--	--	0.20032
						--	--	0.20966
						--	--	0.2107
						--	--	0.17356
						--	--	0.19447
						--	--	0.12371
						--	--	0.12099
						--	--	0.11224
						--	--	0
						--	--	0.11842
						--	--	0.19046
						--	--	0.17731
						--	--	0.09194
						--	--	0.06535
						--	--	0.06509
						--	--	0.11029
						--	--	0.21445
						--	--	0.17582
						--	--	0.09529
						--	--	0.07598
						--	--	0.08301
						--	--	0.08933
						--	--	0.11865
						--	--	0.01817
						--	--	0.08948
						--	--	0.09523
						--	--	0.09776
						--	--	0.09538
						--	--	0.10146
						--	--	0.13647
						--	--	0.11745
						--	--	0.11401
						--	--	0.10909
						--	--	0.09844
						--	--	0.10301
						--	--	0.08641
						--	--	0.08433
						--	--	0.08993
						--	--	0.10961
						--	--	0.15361
						--	--	0.22987
						--	--	0.33127
						--	--	0.29093
						--	--	0.11415
						--	--	0.14155
						--	--	0.11947
						--	--	0.40046
						--	--	0.20295
						--	--	0.18493
						--	--	0.56014
						--	--	0.42923
						--	--	0.42587
						--	--	0.21333
						--	--	0.18212
						--	--	0.28504
						--	--	0.19639
						--	--	0.19218
						--	--	0.1242
						--	--	0.20459
						--	--	0.76608
						--	--	0.20432
						--	--	0.02168
						--	--	0.24546
						--	--	0.23446
						--	--	0.01405
						--	--	0.15979
						--	--	0.02601
						--	--	0.19035
						--	--	0.26627
						--	--	0.15132
						--	--	0.15465
						--	--	0.17378
						--	--	0.10781
						--	--	0.21586
						--	--	0.43807
						--	--	0.14603
						--	--	0.17364
						--	--	0.02738
						--	--	0.06638
						--	--	0.19996
						--	--	0.15177
						--	--	0.14692
						--	--	0.3761
						--	--	0.2076
						--	--	0.04988
						--	--	0.18867
						--	--	0.08581
						--	--	0.30359
						--	--	0.32129
						--	--	0.26557
						--	--	0.26042
						--	--	0.16703
						--	--	0.11586
						--	--	0.11904
						--	--	0.11778
						--	--	0.19163
						--	--	0.08437
						--	--	0.2563
						--	--	0.23009
						--	--	0.01279
						--	--	0.05735
						--	--	0.09908
						--	--	0.11924
						--	--	0.09972
						--	--	0.1003
						--	--	0.21303
						--	--	0.0393
						--	--	0.39056
						--	--	0.19768
						--	--	0.27209
						--	--	0.26101
						--	--	0.46491
						--	--	0.33968
						--	--	0.01485
						--	--	0.02588
						--	--	0.0606
						--	--	0.02408
						--	--	0.09695
						--	--	0.02191
						--	--	0.09329
						--	--	0.06661
						--	--	0.03724
						--	--	0.27717
						--	--	0
						--	--	0.04222
						--	--	0.05465
						--	--	0.06247
						--	--	0.41909
						--	--	0.14842
						--	--	0.16119
						--	--	0.20583
						--	--	1.0504
						--	--	0.17673
						--	--	0.67217
						--	--	0.4387
						--	--	0.07509
						--	--	0.34373
						--	--	0.11521
						--	--	0.07942
						--	--	0.03276
						--	--	0.00836
						--	--	0
						--	--	0.08088
						--	--	0.14535
						--	--	0.14643
						--	--	0.23716
						--	--	0.32875
						--	--	0.02668
						--	--	0.01377
						--	--	0.89872
						--	--	0.27545
						--	--	0
						--	--	0.09749
						--	--	0.40692
						--	--	0.12802
						--	--	0.22645
						--	--	0.09759
						--	--	0.18463
						--	--	0.48659
						--	--	0.36109
						--	--	0.01945
						--	--	0.13849
						--	--	0.19763
						--	--	0.24832
						--	--	0.09067
						--	--	0.02618
						--	--	0.16097
						--	--	0.09126
						--	--	0.02226
						--	--	0.07845
						--	--	0.2779
						--	--	0.22104
						--	--	0.15898
						--	--	0.55985
						--	--	0.25119
						--	--	0.19889
						--	--	0.29914
						--	--	0.67007
						--	--	0.03455
						--	--	0.04275
						--	--	0.05758
						--	--	0.04192
						--	--	0.04168
						--	--	0.07566
						--	--	0.01696
						--	--	0.05694
						--	--	0.12714
						--	--	0.39008
						--	--	0.0375
						--	--	0.16882
						--	--	0.01646
						--	--	0.03185
						--	--	0.02859
						--	--	0.02706
						--	--	0.01532
						--	--	0.02461
						--	--	0.04482
						--	--	0.27552
						--	--	0.11235
						--	--	0.11913
						--	--	0.12993
						--	--	0.03253
						--	--	0
						--	--	0.02346
						--	--	0.08193
						--	--	0.01056
						--	--	0.07669
						--	--	0.04989
						--	--	0.01237
						--	--	0.03949
						--	--	0.04696
						--	--	0.01589
						--	--	0.10538
						--	--	0.16589
						--	--	0.18373
						--	--	0.11641
						--	--	0.08645
						--	--	0.07479
						--	--	0.16776
						--	--	0.25529
						--	--	0.28755
						--	--	0.27556
						--	--	0.11476
						--	--	0.20122
						--	--	0.04639
						--	--	0.08881
						--	--	0.13664
						--	--	0
						--	--	0.18921
						--	--	0.03014
						--	--	0.02297
						--	--	0.14711
						--	--	0.02371
						--	--	0.02098
						--	--	0.1194
						--	--	0.1118
						--	--	0.08604
						--	--	0.02479
						--	--	0.0244
						--	--	0.13168
						--	--	0.09915
						--	--	0.38746
						--	--	0.06645
						--	--	0.04601
						--	--	0.35655
						--	--	0.33761
						--	--	0.17607
						--	--	0.29545
						--	--	0.05541
						--	--	0.09531
						--	--	0.02054
						--	--	0.04627
						--	--	0.35858
						--	--	0.31209
						--	--	0.29339
						--	--	0.02501
						--	--	0.11005
						--	--	0.00633
						--	--	0.17739
						--	--	0.18864
						--	--	0.0192
						--	--	0.15871
						--	--	0.24871
						--	--	0.09999
						--	--	0.1296
						--	--	0.2236
						--	--	0.37235
						--	--	0.08007
						--	--	0.01941
						--	--	0.02693
						--	--	0.03613
						--	--	0.02283
						--	--	0.03441
						--	--	0.03105
						--	--	0.15824
						--	--	0.09989
						--	--	0.0815
						--	--	0.01471
						--	--	0.08972
						--	--	0.01498
						--	--	0.10957
						--	--	0.07081
						--	--	0.01657
						--	--	0.07925
						--	--	0.03284
						--	--	0.02122
						--	--	0.07671
						--	--	0.09068
						--	--	0.0918
						--	--	0.12757
						--	--	0.08019
						--	--	0.13468
						--	--	0.15499
						--	--	0.0423
						--	--	0.20645
						--	--	0.19565
						--	--	0.20334
						--	--	0.10368
						--	--	0.16223
						--	--	0.12487
						--	--	0.1582
						--	--	0.05915
						--	--	0.1964
						--	--	0.18668
						--	--	0.12187
						--	--	0.11363
						--	--	0.19714
						--	--	0.09816
						--	--	0.08322
						--	--	0.01737
						--	--	0.0847
						--	--	0.04437
						--	--	0.06114
						--	--	0.02399
						--	--	0.03591
						--	--	0.03966
						--	--	0.11603
						--	--	0.10491
						--	--	0.08371
						--	--	0.05422
						--	--	0.01993
						--	--	0.10154
						--	--	0.09099
						--	--	0.00707
						--	--	0.04139
								0.11615
								0.25668
								0.08305
								0.16524
								0.09971
								0.08338
								0.17899
								0
								0.14464
								0.60827
								0.27688
								0.28218
								0.31992
								0.00456
								0
								0.1914
								0.16127
								0.06752
								0.16672
								0.26323
								0.29779
								0.14882
								0.05801
								0.18201
								0.13779
								0.18954
								0.03994
								0
								0.03149
								0.16926
								0.0678
								0.05457
								0.09063
								0.18292
								0.03981
								0.04472
								0.04149
								0.04714
								0.01372
								0.02938
								0.03859
								0.0828
								0.10283
								0.11376
								0.11905
								0.05545
								0.45008
								0.19468
								0.33294
								0.22007
								0.20378
								0.1864
								0.27184
								0.00823
								0.03306
								0.36087
								0.15126
								0.07432
								0.12227
								0.04311
								0.1907
								0.3055
								0.24208
								0.18033
								0.21858
								0.09589
								0
								0.14736
								0.13559
								0.05945
								0.06932
								0.33784
								0.16791
								0.10606
								0.04797
								0.35186
								0.04028
								0.01636
								0.05932
								0.0533
								0.03947
								0.37141
								0.08058
								0.05463
								0.03489
								0.04497
								0.07343
								0.03029
								0.20736
								0.10085
								0.14618
								0.16277
								0.10308
								0.27894
								0.19021
								0.1568
								0.15351
								0.19811
								0.1301
								0.06534
								0.37814
								0.44098
								0.10703
								0.62989
								0.23368
								0
								0.19096
								0.11546
								0.10466
								0.06719
								0.10545
								0.21684
								0.24172
								0.12938
								0.0662
								0.01413
								0.12139
								0.11545
								0.18124
								0.13338
								0.04889
								0.15695
								0.09306
								0.08837
								0.09054
								0.07962
								0.07381
								0.2392
								0.42252
								0.10934
								0.02642
								0.10362
								0.04739
								0.05743
								0.20945
								0.24066
								0.12831
								0.32157
								0.17011
								0.05328
								0.22517
								0.18647
								0.25906
								0.10045
								0.03343
								0.05813
								0.16018
								0.74991
								0.23442
								0
								0.09281
								0.17547
								0.17882
								0.18284
								0.03167
								0.13401
								0.07408
								0.43131
								0.36167
								0.21423
								0.49186
								0.13596
								0.2001
								0.10742
								0.02306
								0.07927
								0.02741
								0.0933
								0.0574
								0.02027
								0.03747
								0.09683
								0.09691
								0.03523
								0.09072
								0.2287
								0.17822
								0.1846
								0.10789
								0.06255
								0.09389
								0.12476
								0.31638
								0.11717
								0.07735
								0.18116
								0.05673
								0.08169
								0.05922
								0.07011
								0.37866
								0.2539
								0.20678
								0.08873
								0.09355
								0.27525
								0.22842
								0.10211
								0.11758
								0.11865
								0.12083
								0.07277
								0.34478
								0.14537
								0.0573
								0.06896
								0.21754
								0.7157
								0.39475
								0.07186
								0.05054
								0.1095
								0.0393
								0.03738
								0.10276
								0.56219
								0.04431
								0.32473
								0.03342
								0.08577
								0.10899
								0.29838
								0.24377
								0.24591
								0.05721
								0.43537
								0.14432
								0.40824
								0.42501
								0.7275
								0.5508
								0.08015
								0.2445
								0.15933
								0.12822
								0.05895
								0.14067
								0.1078
								0.2447
								0.1386
								0.03721
								0.11196
								0.16218
								0.12237
								0.06569
								0.07219
								0.12843
								0.07537
								0.039
								0.06079
								0.06988
								0.04419
								0.04854
								0.04563
								0.07466
								0.18887
								0.04382
								0.04839
								0.03797
								0.16853
								0.06685
								0.03927
								0.08472
								0.18604
								0.18396
								0.22358
								0.12654
								0.12156
								0.64633
								0.13037
								0.15282
								0.04165
								0.13167
								0.06753
								0.04831
								0.10396
								0.03173
								0.11059
								0.25993
								0.38763
								0
								0.01129
								0.27035
								0.09012
								0.06779
								0.41889
								0.12016
								0.03504
								0.07068
								0.10445
								0.09985
								0.08592
								0.06901
								0.06988
								0.01834
								0.22544
								0.05447
								0.05994
								0.13013
								0.10555
								0.12403
								0.06507
								0.39237
								0.04399
								0.07565
								0.2136
								0.06956
								0.11215
								0.11737
								0.10701
								0.49988
								0.1348
								0.20481
								0.06578
[truncated: 414 more rows]

## Sheet: Figure 4
	Figure 4D, top	Figure 4D, top			Figure 4D, bottom	Figure 4D, bottom
Cell type	HFF	HFF			hNSPC	hNSPC
Condition	Experimental	Simulated			Experimental	Simulated
Units	microns	microns			microns	microns
	2.2	1.6			0	0
	2.02485	0			0	0.7
	2.69258	6.53682			0	0.41231
	0	5.37587			3.96232	0.6
	0	5.12445			1.50333	0
	0	0			1.253	0
	0.3	0			0	0
	0.67082	5.66127			0	0
	0	0.1			0.1	0.72801
	0.76158	0			0	0
	0	7.53127			0	1.27279
	0.63246	1.40357			0.5	0.2
	0.31623	0.31623			1.38924	0.44721
	0	0			1.20416	0.8
	1.42127	6.82642			1.34164	3.85876
	8.60058	7.07743			2.01246	0.36056
	0	0			1.3	1.67631
	1.5	3.10161			2.69258	0.5
	0.4	0			0.70711	1.00499
	0.56569	6.94622			0.1	2.28254
	0.82462	0			1	3.19061
	0.7	0.14142			1.9105	0.78102
	0.14142	0.28284			1.62788	1.96469
	0.4	0			0.72111	0.5099
	0.67082	0			0.98489	2.05183
	0.36056	0			0.76158	0
	0.70711	0.6			2.40832	0.5
	0.70711	0			0	0.1
	0.5831	0.3			0.42426	0.8544
	0.60828	0.1			0.44721	2.0025
	0.5099	5.38238			0.1	1.20416
	1.93132	3.19531			0.31623	5.36004
	1.52315	4.40114			0	3.27567
	0.8	0.3			0	0.6
	0.82462	1			1.67631	0.28284
	0.70711	0.1			1.58114	1.60312
	4.04599	5.2811			1.41421	0
	2.19317	2.77308			0	0
	1.23693	3.16228			0	1.74929
	0.94868	7.0406			0	0.72111
	0.5831	0.2			0	1.47648
	0.8	5.53263			0.5	0.1
	0.80623	0			0	1.6
	0.8	1.62788			0.76158	0.64031
	0	2.69258			0.2	0
	0	3.84838			0.5	1.13137
	0	0			2.91548	0.31623
	2.22036	0			2.26274	1.3
	0	3.10161			3.53553	0
	0.70711	0			2.54951	0.41231
	0.5099	0.70711			0.41231	0.22361
	4.219	0.8			1.47648	0
	0	2.90689			0	0
	0	1.40357			0.44721	1.22066
	4.91935	0.14142			0	2.91548
	0	1.6			0.2	0.14142
	0	8.00562			1.34164	1.87883
	0	0			0	1.6
	0.14142	2.91204			0.1	1.4
	0.9	0.60828			3.60139	1.6
	0	0.44721			4.10122	0.22361
	0	1.14018			0.42426	0.22361
	0	0			1.92354	2.8
	0	5.02494			0.60828	1.14018
	0	0			0.42426	0.56569
	0	0			0	1.52643
	0	6.86003				1.20416
	0	1.55242				0.8544
	0	0				2.5807
	0	2.80179				2
	0	2.30217				1.7
	0	0				1.7
	0	1.56205				0.76158
	0	8.13449				1.43178
	0	3.13847				0.98489
	0	3.06757				0
	0	3.02324				0
	0	0.64031				0
	0	1.27279				0.60828
	0.31623	0.22361				0.1
	0	1.22066				0.14142
	0	0				0.1
	0	5.09117				1
	0	0				1.47648
	0	4.20595				0.2
	0	0				0.1
	0	0.5099				2.44131
	0	1.55563				1.56205
	0	2.96985				3.21403
	0	1.5				0.72801
	0	0.41231				0
	1.47648	1.72627				0.42426
	0	0				0.2
	0	4.66154				0.1
	0	0				0.1
	0	0				0.22361
	0	2.50599				0.36056
	0	4.90918				0.72111
	1.1	0				1.56205
	0	0				0.2
	0	0				0.4
	0	0				2.94109
	0	3.3541				0.5099
	0	0.22361				2.7313
	0	9.98599				0.28284
	0	0				0
	0	2.69072				1.06301
	0	9.07855				0.72111
	0.3	0.1				0
	0.1	0.2				2.72029
	0	0				1.00499
	0.1	0				1.41421
	0	0				0.5831
	0	0				0.5
	6.63702	6.74463				2.83196
	0.36056	0.94868				3.2
	2.28254	0.14142				0.70711
	1.5	0				4.61736
	0	5.25547				0.22361
	1.56205	2.3				2.48395
	0.28284	0				0.4
	1.30384	2.06155				1.74642
	0.2	9.46256				2.01246
	0	1.20416				1.33417
	0	0.98489				0.92195
	5.2345	0				0.70711
	0.56569	3.92046				4.5
	1.253	0.3				0
	1.62788	0				0.5
	0.56569	7.20347				0.36056
	0	1.02956				0.72801
	0.1	3.47131				0
	1.31529	0.2				0.92195
	6.04649	5.80775				1.61245
	0	0.92195				2.90689
	0	2.86531				2.54951
	0.1	0.1				0.89443
	0	0				0
	0	0				2.16333
	1.5	0				2.88444
	0	5.71402				0.44721
	0.53852	0.80623				2.6
	0	0				0.8
	0	0.14142				4.08044
	0.1	0.1				1.92354
	0.1	1.10454				0.82462
	1.11803	0				1.17047
	0	0				0.3
	0.22361	0				0.2
	0.5	0.6				3.2249
	0.2	0				2.24722
	1.02956	0.1				2.1095
	0.1	0.5				0.1
	4.82701	0				0.90554
	2	1.7088				0.4
	2.30868	0				1.27279
	0.9	7.21734				3.05287
	0	0				1.30384
	0	0.2				0.41231
	1.07703	3.73363				2.41868
	10.2772	0.28284				3.04138
	1.00499	0.22361				0.1
	7.98123	0.2				2.54951
	1.14018	5.70088				0.1
	0.76158	1.70294				3.17805
	0.7	3.17648				1.6
	0	6.92965				2.06155
	1.86815	0				0.76158
	0	1.42127				0.1
	7.8721	4.10366				0
	0	0.14142				0
	0.14142	0				0
	1.70294	0				1.3
	5.02494	0				1.2083
	0	2.98329				0.4
	2.12132	5.06952				1.36015
	7.46726	4.02616				0.5
	2.82843	2.72947				0.89443
	0	8.03617				1.7
	1.00499	0				0.84853
	1.4	8.1				0
	1.36015	0				1.16619
	0	8.7983				2.06155
	0.53852	1.96977				4.90918
	0.1	0				1.80278
	3.32415	0				2.02485
	6.95845	4.40454				1.62788
	5.3	4.9163				0
	7.00286	3.84838				2.78927
	6.71863	0				2.2
	6.70075	1.08167				2.45967
	6.71863	0				0.2
	6.16604	8.78237				2.7
	1.7088	2.74591				1.20416
	2.30868	0				0.94868
	1.7	0.22361				0.44721
	0.9434	0.1				0.5831
	0.80623	0.2				0.22361
	0.2	0.56569				0
	0.41231	2.6				0
	0	3.62491				2.5632
	0.1	0.14142				1.06301
	0.2	0.22361				0.44721
	0.14142	0.14142				0.56569
	0	1.51327				2.32594
	0	0				3.48855
	0.2	7.15122				2.94109
	0	4.02616				1.10454
	0	0				2.56125
	0	1				0.2
	0.36056	0.1				4.70106
	0	4.2				1.28062
	0.76158	4.70956				1.31529
	0	3.40147				3.96232
	0	0.78102				0.82462
	0	0				2.74591
	0	0.60828				0
	0.2	0.4				0.5
	0	0				0
	0	0.5				1.64924
	0.22361	6.38122				1.52315
	0	0				1.3
	0.90554	0.98489				0.2
	0	0.14142				0.28284
	0	0.44721				0.90554
	0	1.84391				2.30217
	0	0.78102				2.40832
	0.14142	1.61245				0.80623
	0	0				0.53852
	0	0.3				0.1
	0	2.82843				0
	0	0				0.80623
	0.1	8.41487				0.41231
	0	6.31585				2.96142
	0.56569	0				0
	0.82462	0				0
	0.1	6.29682				3.7
	0	0.1				0.5831
	0.89443	0				1.74642
	0	0				0.5
	0	0				0.78102
	0	0				1.62788
	0	0.80623				1.23693
	0.2	4.41022				0.28284
	0	3.06757				1.02956
	0	0.4				2.48395
	0.41231	0				0
	0.22361	1.50333				1.86011
	0.31623	0.28284				1.38924
	0.72111	2.28254				0
	0	0				0.86023
	0.14142	0.76158				2.90689
	0.31623	3.19061				0
	2.66833	0.14142				0.82462
	0.5	1.82483				0
	0	0				1.7088
	0.2	2.72947				2.83196
	0.5	7.24224				0.80623
	0	0				1.62788
	0	8.78635				5.1
	0	0.22361				1.36015
	0.31623	0.8544				5.50364
	0	3.36006				1.61555
	0	0.3				3.80132
	0.78102	0				0
	0.7	0				0
	0	0.5				0
	0.22361	0.1				0.31623
	0	0				1.2
	0	0				0.80623
	0	0				0.22361
	0.5	0				1.83848
	0.2	0				4.5793
	0	0				1.43178
	0	1.52315				3.32415
	0.14142	0.4				0.3
	0.5	0				2.98329
	0.4	1.56525				0
	0.14142	2.97321				0.28284
	1.02956	6.43817				2.86007
	2.16333	8.34865				2.72029
	1.86815	0.41231				0.70711
	2.30868	1.33417				0.22361
	0.42426	0.42426				0.1
	0	7.46726				1.65529
	0	4.86004				1.9105
	0	0.44721				3.08058
	0.31623	0.1				0.4
	0.1	0				0
	0.36056	1.99249				1.69706
	2.1095	1.22066				3.60694
	1.2	1.52315				0.5
	2.51794	0.78102				1.26491
	0.60828	0.78102				2.12603
	2.13776	1.70294				1.39284
	0	0.44721				0.28284
	0.41231	1.14018				0.14142
	0.5	7.51066				1.3
	0.14142	1.61245				0.72111
	0	0				0.36056
	0	0				1.07703
	0	4.11947				1.72047
	1.62788	0				0
	0	0				1.94165
	0.7	5.02494				1.10454
	0	0				2.46982
	0.14142	7.48465				2.40416
	0.5	3.38378				0.89443
	0.3	0.5				3.45254
	0.5099	0				1.74642
	0	1.34164				0.1
	1.39284	8.32406				1.11803
	1.8	0.5				0.5
	0	0.82462				0.67082
	0.9434	0				2.20907
	0	0				1.0198
	0.22361	3.10483				0.31623
	0	0.63246				1.62788
	1.58114	0.98995				1.52315
	0	1.96977				0
	1.20416	2.81603				0.42426
	0	0.70711				0.1
	0.1	1.2				1.20416
	0	0.31623				0
	0.63246	0				0.3
	0	3.03645				0
	0	6.28172				6.01332
	0.2	0.7				1.14018
	0	7.18401				1.70294
	0	0.1				0.76158
	0	0				0.3
	0.98489	0.64031				0
	0.78102	1.16619				4.93964
	0	4.16773				1.04403
	0.76158	0				3.25269
	1.14018	5.36004				0.78102
	0	0				4.03113
	1.48661	0				0
	1.5	0				3.27567
	0.1	4.00125				0
	0.60828	4.47772				1.08167
	0.89443	0.5831				0.28284
	0	3.89102				0.5
	0.67082	4.75184				0.80623
	0.90554	0.92195				1.52971
	0	0				2.6
	0	0.2				0
	0.5099	0				0
	1.3	0				2.70185
	0	5.75674				0.8544
	0.3	0				2.5318
	0	4.70425				1.11803
	0	3.25576				3.60139
	0	1.2				0.56569
	0.72111	2.86531				3.19531
	0.1	1.61245				0.3
	0	0				2.3
	0	1.92354				2.36008
	0.31623	4.20595				2.11896
	0	8.78635				1.30384
	0.41231	2.5632				0.80623
	2.76586	0				1.86815
	4.11461	3.72156				0.1
	0.72111	2.19545				2.76586
	0.22361	2.5318				1.07703
	0	0				2.28035
	3.62491	1.17047				1.72627
	1.60312	0				1.7
	0.2	0.1				3.48281
	2.91204	0				3.74433
	0	2.64008				0.5
	0	0.2				3.30606
	2.12132	0				0.28284
	6.22415	0.76158				1.78045
	7.37835	0.2				1.27279
	0	0				1.58114
	0.72801	0				0.92195
	0	1.33417				4.30116
	1.253	3.06757				1.23693
	0	0				0.22361
	0.67082	0				0.5
	0.3	0				1.00499
	0.3	0				0
	0	0				2.54951
	0	0				0
	0.42426	2.14709				0.1
	0	0.1				0.31623
	0	0.28284				0.31623
	0	0				0.1
	0	3.45254				0
	0	0.36056				2.8178
	0	0				3.46699
	0	0.28284				1.34536
	0.1	0				3.20156
	0	0				0.31623
	0	0				0.1
	0	0				0.67082
	0	0.28284				1.55563
	0	0				0.28284
	0.2	0				0.5
	0.3	0				0
	0	0				0
	0	7.80577				1.74642
	0	0				1.36015
	0.14142	6.4622				0
	0.5831	7.46324				0.84853
	0.82462	2.91204				2.7313
	0.5099	0.5099				0.22361
	0	0				0.1
	0.36056	0.42426				1.2083
	0	0.63246				0
	0	3.92046				0.1
	0	0.89443				0.70711
	0.1	0.42426				1.8868
	0.22361	0				1.7
	7.11688	0				2.68328
	0.4	2.8				1.34536
	0.53852	0				1.92354
	0	0				0
	0	2.72029				0.36056
	0	0.56569				2.47386
	0.3	7.06612				0
	0.80623	0				0.41231
	0	1.45602				1.34536
	0.1	0				1.253
	0	0				0.5
	1.22066	0.1				1.30384
	0	0				0.89443
	0.56569	1.11803				0
	0	2.37697				2.91204
	0.42426	0				2.54951
	0.70711	0.22361				3.91152
	0.28284	0.22361				0.4
	0	1.4				5.57853
	0	1.86011				4.60977
	0	0.4				3.52278
	0	4.94065				1.97231
	0	1.70294				1.97231
	0.22361	0.14142				0.63246
	0.80623	1.16619				3.7
	0	0				4.01995
	0.53852	0.2				0.84853
	0.2	3.53836				0.70711
	0.2	0.14142				1.04403
	0.89443	0				1.90263
	0.22361	2.18403				1.34164
	0	0				0.67082
	0	4.68722				0.5
	0.14142	0.63246				0.78102
	0.1	0.60828				3.14006
	0.1	3.76962				0.5099
	1.02956	0				0.14142
	1	1.52971				0.80623
	0.5	0				0
	0.53852	0.1				2.33238
	1.14018	0.1				1.7
	0.70711	0.22361				3.39706
	0.3	0				0.14142
	0	0				1.61245
	0.22361	0				0.92195
	1.40357	1.83576				0.92195
	0.1	0.5				0.78102
	0.1	1.64012				0.4
	0.5	2.90689				2.45153
	0.5099	2.9				0.8
	0.89443	2.5807				0
	0.76158	2.97321				3.38378
	0.72111	8.63713				0.28284
	0.5	7.2111				3.2
	0.28284	2.31948				0.63246
	0.14142	1.55242				1.78045
	1.67631	5.92368				0.67082
	0.53852	0				1.94165
	0.4	2.56125				2.30217
	0	0				1.55242
	0	1.93132				0.44721
	0	0.28284				0.36056
	0	0				2.14009
	0.67082	0.72111				2.47588
	0	1.10454				0
	1.56205	1.62788				0.14142
	0	0.53852				1.8
	0.70711	2.9				1.07703
	0.3	0.22361				2.30868
	0	0				0
	0	0				0.1
	0.89443	1.92354				3.98246
	0	0				0
	1.06301	0				0
	1.51327	3.05287				0.3
	0	0				1.82483
	0	0.36056				3.90512
	0	0				0.2
	0	0.1				0.31623
	4.11461	0.22361				3.00832
	0.5	0.22361				0.80623
	0.6	0.1				2.14709
	0.5	7.1007				0.3
	0	1.4				1.20416
	0.8544	4.25793				0.1
	1.3	0				0
	0	0				0.63246
	0	3.2				2.12603
	0.31623	3.10644				0.28284
	0.22361	5.32635				3.60694
	0.56569	2.98329				1.62788
	0.2	1.00499				0.3
	0	0				0.31623
	0	0.4				0.70711
	0.44721	4.80104				2.45967
	0	0				1.71172
	0	0				2.0025
	0	0				0.36056
	1.14018	1.74642				1.253
	1.61555	1.08167				1.50333
		0				0.36056
		0.5099				5.1
		1.2				1.71172
		0				0.9434
		4.39318				0.1
		5.38516				0.67082
		0				2.2
		0				1.42127
		0.72801				1.6
		0.5831				1.52315
		0				0.22361
		0				2.74591
		0				2.3
		0.14142				0.1
		0.42426				0.67082
		0.2				2.8178
		4.17852				1.56205
		3.67696				1.1
		0.1				0.36056
		0.5				0.7
		0				0.14142
		6.70671				0.4
		1.2083				0.98995
		0				2.0025
		0.78102				0.36056
		1.74642				0
		7.41485				1.8
		0				1.20416
		0				1.34164
		6.58559				0
		0.28284				1.02956
		1.70294				2.33452
		8.74643				3.57351
		2.33238				2.1587
		0.2				0
		0				0.9434
		1.61555				0
		0.53852				0.41231
		0				0
		0				0.2
		1.2083				0
		3.47851				1.7088
		4.22019				0
		0.2				0.36056
		0.1				0.1
		2.34307				3.00167
		0				0.1
		0.94868				1.4
		1.83576				1.92354
		0.70711				0.31623
		2.5				1.48661
		8.86397				0.5
		1.48661				0.36056
		0.22361				2.72947
		0				0.78102
		0.4				3.99249
		0				0.84853
		2.14009				0.31623
		0				2.01246
		2.48395				1.11803
		1.67631				0.5
		4.27551				1.87883
		3.26497				0.44721
		0				0
		2.01246				2.33452
		6.30714				0.72801
		1.61555				1
		0				2.01246
		0.92195				0.1
		8.74643				0.8
		0				1.56205
		4.68402				0.31623
		0				0.1
		0				3.17648
		2.84429				0.98995
		0				1.67631
		1.3				0.70711
		0.64031				2.94279
		3.75366				0.36056
		2.24722				0
		1.72047				0.92195
		0.22361				2.47386
		1.253				0
		2.33238				0.2
		0.64031				1.52971
		3.83275				4.06079
		0				1.2
		0				0.22361
		0.6				2.82843
		3.2249				4.31393
		0.28284				2.75862
		5.10882				3.88973
		0				1.253
		2.06155				4.78017
		3.66742				3.08058
		1.11803				1.34164
		0				3.08869
		2.36008				1.64924
		0				1.62788
		0.2				1.5
		3.64005				0.1
		0				0.22361
		3.36155				0.7
		0				0
		0				1.38924
		4.19762				1.1
		0				2.0025
		1.17047				0.1
		0.14142				0.6
		0				1.64924
		4.29535				0
		0				0.70711
		0				3.96232
		0				0
		0				1.41421
		0.31623				4.25441
		0				0.36056
		0				1.80278
		0				0.84853
		3.60139				1.13137
		3.7855				1.52315
		1.20416				1.26491
		1.61245				1.17047
		0				0.22361
		2.44131				0
		7.08378				0.2
		3.17805				0.41231
		0.5831				2.01246
		0.14142				0
		8.62786				1.48661
		0				0
		0				2.94109
		3.18904				0
		0				0
		0.56569				0.41231
		4.97695				0.5831
		0.63246				1.43178
		0				1.7088
		0.1				0.31623
		0.5				2.91204
		0				0
		0				0.7
		0.1				0
		0.67082				3.00666
		8.07094				1.8
		2.37697				2.47588
		0				1.48661
		0.1				1.70294
		3.71214				1.11803
		2.38537				1.17047
		2.12132				2.88444
		3.84708				0.56569
		0.7				0.7
		5.37587				1.00499
		0				0
		4.80104				1.60312
		4.5				4.90918
		0.5831				0.41231
		8.5				0.5
		2.22036				1.21655
		0				2.98329
		0				1.2
		0.5				1.30384
		6.52993				2.88617
		3.7				1.5
		2.60192				0.42426
		0.64031				0.80623
		0				0.64031
		2.92062				2.77308
		0.1				0.42426
		7.64853				0.2
		1.22066				0.3
		0.70711				2.70185
		2				1.06301
		2.76586				0
		0.64031				0.5831
		1.86011				0
		0				0
		0				0
		0				0.31623
		1.04403				0.36056
		0				0.22361
		0				1.82483
		0				0.22361
		0				1.31529
		2.81603				2.5632
		2.86356				0.8
		2.91548				1.253
		3.41321				1.5
		8.0025				0.80623
		3.92173				0.22361
		0				1.9799
		1.82483				0
		0				0.1
		8.30241				1.48661
		0				1.07703
		0.22361				0.2
		0				4.1
		4.93964				3.92938
		0.22361				0.63246
		0.41231				1.23693
		0				1
		4.04599				4.9679
		0.64031				3.64966
		8.44808				0.92195
		4.05216				0.5
		0				0.41231
		0				1.10454
		5				0.31623
		0				1.96469
		0				5.16236
		0.76158				0.53852
		1.02956				0.9434
		0				1.28062
		4.70106				0
		0				4.5793
		3.59026				2.28035
		1.14018				0.8
		0				1.81108
		0				1.07703
		5.00899				1.48661
		0.2				0.42426
		1.33417				3.228
		1.13137				4.36807
		2.43516				0.98489
		1.14018				1.41421
		0.36056				3.62353
		0.2				0.80623
		0				0.22361
		0.8				1.55563
		0.64031				3.28024
		0				0.90554
		2.84253				1.87883
		0.2				0.36056
		0				0.72111
		2.19317				0.1
		0.41231				1.67631
		6.53758				0.64031
		6.4846				2.02485
		2.30868				1.78045
		7.42496				0.4
		0.2				0
		0				1.41421
		1.38924				0.2
		0				0.1
		0.1				1.04403
		0.89443				2.1
		0.82462				3.08869
		2.7313				1.62788
		0.1				0.36056
		0.22361				0.82462
		0.92195				1.61245
		0.22361				1.20416
		3.94081				2.03961
		0				0
		2.48395				4.21545
		0				0.89443
		0.5				0.42426
		3.86005				0.89443
		0.1				0.5831
		0				0.2
		0				3.19061
		6.12944				0.67082
		0				2.16333
		0.53852				0.36056
		1.06301				0.1
		0				0
		0.1				0.64031
		0				1.17047
		5.77062				1.30384
		8.03057				0.9
		0.28284				0.1
		7.07672				0.14142
		3.26956				0.28284
		3.94588				3.08058
		0.31623				0.28284
		2.02485				2.78568
		3.74833				0
		0				0
		3.19061				0.44721
		1.34536				0.44721
		1.92354				2.43516
		0				3.30151
		0				2.02485
		0				5.59017
		2.2561				0
		0				1
		0				0.2
		1.253				0.1
		4.31045				2.2
		0				3.14006
		0				0
		0				0.1
		5.33104				0.78102
		0.67082				1.90263
		0				0
		3.98246				0.44721
		1.94165				0
		6.39531				0.22361
		0				1.1
		1.2083				3.90512
		0.84853				2.10238
		0				1.02956
		0.2				2.66833
		2				3.56931
		0				5.9
		0.1				0.76158
		0.22361				0.28284
		5.28867				1.3
		0.6				0
		0				0.64031
		0				0
		0				0.63246
		3.80789				0
		0				3.14006
		0.90554				2.64008
		1.67631				0.36056
		0.63246				1.78885
		0				0.67082
		0.1				0.9434
		5.80517				3.04138
		1.04403				3.15753
		7.51332				2.24722
		0				0.64031
		2.30217				2.62488
		2.30217				1.33417
		0.1				1.64012
		2.5				1.99249
		6.73647				2.4
		0.28284				4.45982
		3.7				1.45602
		0				2.24722
		0.2				3.40147
		0				0.31623
		0				1.17047
		4.80937				0.1
		8.05295				0.4
		0				1.71172
		7.30616				0.2
		1.52971				2.28035
		6.0208				1.08167
		0				1.02956
		0.3				1.08167
		0				0.92195
		1.89737				2
		6.8469				0
		3.30151				1.42127
		0.4				0.31623
		2.77849				0.22361
		0				0.92195
		0				0
		1.06301				2.52389
		0				1.41421
		0				2.80179
		0.28284				0.6
		3.58469				0
		1.11803				2.1587
		0.98995				1.44222
		0				1.4
		0.56569				0.6
		2.86007				0.44721
		2.6				0.78102
		0				1.9105
		0				0.36056
		2.40416				3.40588
		2.30217				0.5
		5.47083				0.92195
		3.49285				0.7
		0				2.34094
		0				0.1
		3.2249				0.72801
		0.36056				0.5099
		0.1				3.30606
		0.14142				0.98995
		5.12445				4.6
		0.72801				0.94868
		0				1.8
		0				1.07703
		0.1				0
		6.57951				1.13137
		1.2				0.98489
		0				0.92195
		3.2249				0.2
		0				0
		0.92195				1.64012
		1.02956				1.07703
		0.42426				2.75136
		5.06952				0
		0.6				1.71172
		0.4				1.31529
		1.11803				1.43178
		1.27279				2.01246
		0.92195				2.02237
		2.87924				1.78885
		1.82483				0.86023
		0				1.22066
		0.42426				0
		0				0.1
		2.08806				1.82483
		1.20416				0
		0				1.62788
		0.2				0.41231
		0.22361				2.28254
		2.47386				2.32594
		6.68506				0.9434
		0				2.60192
		3.7855				0.22361
		4.32897				0.4
		0.28284				0.5831
		0				0.72801
		8.91964				0.2
		2.40416				0.28284
		3.80132				0.5099
		5.96154				0.80623
		2.19317				0.53852
		2.52982				2.02237
		0				0.63246
		0.8544				0
		0				1.41421
		0				0
		2.28035				2.31948
		0				2.20907
		0				0
		0.41231				1.10454
		5.0448				3.88973
		0.28284				2.0025
		1.72047				3.91152
		6.64906				0.53852
		0				1.08167
		0.14142				1.52643
		1.93132				1.23693
		3.41321				0.60828
		3.18277				1.2
		0.67082				0.41231
		0				1.7
		0				0.89443
		0.22361				0.98995
		0				5.44518
		0				0.3
		0				1.78045
		0				2.54951
		0.8				1.28062
		3.02324				1.55242
		0.3				0
		1.65529				2.8
		6.14654				1.1
		2.12603				3.9
		0.70711				1.78885
		0.22361				2.06155
		6.64003				0
		0				2.76586
		3.80132				2.08087
		3.00167				1.9
		0				4.06079
		0.64031				1.0198
		1.04403				0.22361
		0.31623				0
		0				0.4
		1.56205				2.00998
		2.98329				0.5099
		1.97231				1.74929
		2.44131				0.92195
		0				0.8
		4.72017				0.1
		0				1.83576
		0				0.44721
		0.3				3.45398
		3.80789				1.50333
		0.5099				0.56569
		0.22361				0.2
		0				0.41231
		1.07703				3.49285
		0				0
		0				2.5807
		1.51327				0.7
		0.1				0
		0.31623				2.74591
		0.1				2.02485
		0				4.03113
		0				2.02485
		6.04401				0.64031
		2.42074				1.13137
		0.53852				0.7
		0.9				1.1
		4.93964				0.22361
		1.7088				2.99666
		10.2142				1.4
		0				2.5
		0.22361				3.42053
		1.9799				1.22066
		0				2.83196
		0				0.98489
		9.71288				3.04631
		1.86815				2.60768
		0				1.74929
		0				8.25651
		0				1.3
		11.6675				3.59026
		0.4				7.96304
		2.50799				8.10432
		0.82462				3.63456
		0.5				8.99889
		8.45281				1.97231
		2.36008				3.35261
		2.64764				2.11896
		3.28024				2.02485
		0.63246				4.30465
		0.98489				1.96977
		0.41231				5.30848
		0				7.55381
		0.7				0.2
		0				1.30384
		0				0.92195
		0				4.50444
		1.55242				1.43178
		0.2				7.16938
		0.60828				4.34166
		2.84605				1.78045
		0.9				3.53553
		4.3				2.36008
		10.6066				4.14367
		0				6.12699
		0.31623				2.03961
		0				5.52178
		0.1				4.81041
		0				5.31507
		4.2638				1.23693
		0				3.41321
		0.5831				5.78014
		0				1.71172
		0				0.98995
		0				0.41231
		6.31506				0.72801
		0				1.3
		0				1.66433
		3.08058				0.70711
		0.14142				3.62353
		1.11803				0
		3.99249				9.51893
		0				1.7088
		0				2.98329
		0				1.07703
		8.95377				4.74236
		2.35372				1.51327
		0				4.80833
		0				2.19317
		0				1.9799
		0				3.53553
		3.62353				2.30868
		9.07083				2.30217
		0.31623				3.90512
		1.1				1.20416
		0				5.83095
		0.36056				1.52315
		5.37587				2.01246
		0				1.92354
		2.84605				2.8178
		7.78781				0.1
		0				0
		0				1.21655
		0				1.16619
		0				8.60058
		0				0.6
		0				2
		8.00999				1.48661
		0.80623				2.51794
		0.3				9.63016
		0				4.47772
		0.2				2.34094
		0				1.81108
		0.2				0.53852
		1.51327				2.28035
		1.48661				8.22192
		10.6888				5.01597
		3.53836				1.06301
		11.2929				0.42426
		0				4.50999
		0.14142				0.22361
		0				0.9
		0				3.96611
		9.89949				1.56205
		2.19545				3.17648
		0				2.66833
		2.19317				0
		11.0218				2.37065
		0				2.35372
		0				6.16117
		1.83848				3.26497
		3.46554				3
		4.36807				3.44384
		0				0.28284
		9.32631				0.60828
		0.36056				1.02956
		0				7.30068
		0				0
		0.5				2.06155
		1.84391				0.67082
		2.83196				2.61725
		5.76281				1.34164
		0				2.502
		1.2				9.7719
		3.38378				9.07579
		3.92938				5.2
		8.74643				1
		7.80256				3.17648
		0.5831				2.12132
		1.92354				2.31948
		0				2.18403
		0.14142				3.47851
		0				8.544
		0.92195				1.0198
		0				0.70711
		7.10211				6.6
		6.01332				6.03738
		0				3.02324
		0				2.4
		0				4.17612
		0				3.5171
		0				1.13137
		4.5793				0.9
		0				6.23939
		2.42074				2.94109
		0.14142				3.53553
		0.1				5.44059
		1.94165				2.19317
		0.64031				6.58027
		0				1.78885
		11.5434				2.95296
		0				1.45602
		4.20476				1.17047
		0				0.80623
		0				0.60828
		0				6.22896
		0.56569				2.1
		10.1242				2.19545
		0				3.9
		0.89443				7.31642
		0				3.54683
		0				1.64012
		0				3
		0				4.54533
		0.1				5.16624
		3.47131				4.005
		0				3.86264
		3.33766				0.2
		1.17047				0.80623
		8.86848				5.28015
		1.92354				0.53852
		1.31529				1.1
		0				0.42426
		0.5				5.84637
		1.253				7.96304
		9.12414				2.23607
		0				0.4
		1.70294				1.99249
		0				1.02956
		2.98329				4.83322
		0				2.64764
		3.38378				0.2
		2.94109				0.70711
		3.54401				5.57315
		2.71662				2.82843
		1.61245				2.00998
		1.96977				1.62788
		2.5807				1.20416
		0				1.07703
		0.2				10.1533
		0				0.31623
		11.0634				0.53852
		1.07703				1.31529
		0				0.22361
		3.13847				1.64012
		0				1.0198
		5.6648				5.90593
		8.8955				5.95399
		10.4307				4.71699
		1.86011				4.24382
		0.76158				0
		0.28284				1.23693
		0				2.23607
		2.46982				1.74642
		0.22361				3.20624
		0.31623				7.74919
		4.20119				9.14166
		0.5				1.20416
		0				3.19061
		0.5				4.17612
		0				8.30963
		1.74642				1.23693
		0.56569				0.28284
		2.14709				2.37697
		4.9366				3.98246
		2.03961				4.34166
		0				4.81041
		1.83848				2.05183
		1.43178				1.11803
		0.28284				8.8955
		12.8472				1.10454
		5.14782				1.38924
		4.36005				3.13209
		0.2				4.60109
		2.59422				0.60828
		12.2642				0.5
		2.90689				0.3
		4.11825				1.6
		0.3				3.50571
		1.253				1.34164
		0				0.1
		0.1				4.39659
		0.64031				4.44185
		0.22361				3.49285
		0.5				2.34094
		2.19317				4.3909
		2.64008				1.92354
		0				2.5807
		0				1.52315
		0				3.13847
		0.42426				7.98311
		2.30217				2.62488
		0.42426				1.06301
		9.50053				4
		9.70824				0
		0.72111				0.5831
		0				1.50333
		5.44059				0.2
		0.2				7.61577
		0				4.04475
		0.1				0.8
		0				8.34865
		2.1				0
		3.04138				6.93758
		0.41231				5.90339
		0.70711				0
		13.121				2.12132
		9.98649				2.47588
		0.3				1.66433
		0.6				8.48646
		0				0
		1.26491				8.96772
		0.63246				0.6
		0				7.27324
		2.00998				3.60139
		6.64831				3.17648
		8.80227				1.13137
		6.71193				1.89737
		0.36056				4.272
		1.47648				2.1095
		0				1.7
		0				0
		0.1				0.4
		0				4.73814
		1.26491				2.28035
		4.43847				2.7
		11.6211				0.28284
		0				0
		0				2.98329
		2.68701				0
		11.1503				3.20156
		3.31361				2.80179
		0				2.76586
		0.28284				3.54683
		2.2				1.50333
		6.60076				0.3
		0.14142				1.41421
		11.456				6.9
		0				0
		0.41231				0.31623
		0.22361				1.34536
		10.013				2.2561
		0				4.69574
		0.3				0.1
		11.0368				5.9439
		0.22361				1.17047
		1.56525				1.27279
		1.87883				5.41295
		0.14142				5.44885
		6.36003				1.83848
		6.80074				2.47588
		0				2.81603
		0				2.26716
		0.14142				1.45602
		6.45368				3.44093
		4.245				3.36006
		0.67082				4.55412
		0				1.48661
		3.53412				1.40357
		0.5831				8.52877
		3.93192				7.6531
		0				0.78102
		0.1				3.45254
		0.7				4.60977
		5.81808				1.5
		0				3.22025
		8.40536				4.66905
		0.28284				2.8
		0				2.54951
		0				2.4
		0.36056				3.51283
		0				3.53553
		0				1.94165
		0.7				8.90505
		2.21359				0.28284
		5.2345				4.66154
		1.02956				8.30241
		1.17047				0.98489
		0.5				2.14009
		7.64003				0
		0				4.38406
		0.60828				1.86815
		2.41661				0.60828
		0.56569				8.80227
		0				0.5
		0.5				1.52971
		0				1.62788
		0.4				8.33607
		1.60312				3.72156
		0.64031				0.42426
		0.5099				2.7
		3.28024				3.70135
		3.38378				5.42033
		0				7.06612
		10.9772				1.22066
		0				0.42426
		0				0.22361
		7.90253				10.373
		2.13776				1.4
		0.64031				2.05183
		1.6				0.72111
		0				1.92354
		0.70711				0.44721
		0				4.43847
		10.7648				8.13941
		0				1.13137
		0.1				0.42426
		0.8544				0
		0				4.56946
		0.2				5.65685
		10.2611				4.7
		11.2				6.17171
		0				0.42426
		2.82843				6.68506
		9.84784				6.92604
		0				3.7855
		0				3.11127
		1.3				0.1
		0.6				1.772
		3.2311				6.72681
		0.14142				5.96406
		6.0407				2.84605
		1.1				3.31361
		1.4				2.45967
		0				2.23607
		0				2.12132
		11.9808				3.25576
		0				6.42573
		1.253				5.9
		2.05183				0.28284
		0.1				2.03961
		0.41231				4.52217
		0.92195				1.34164
		0.41231				2.76586
		8.5				2.18403
		0				0.1
		10.1044				4.18808
		0				0.67082
		0				0
		11.2009				0.22361
		2.02485				6.21772
		0.5099				4.84149
		1.44222				2.41868
		3.03645				0.4
		3.5				0.78102
		1.4				3.73363
		3.03645				1.0198
		0.89443				3.93573
		3.13847				1.82483
		1.92354				2.16333
		3.10161				1.55563
		0				9.96393
		0.2				4.17852
		0				6.52763
		11.1072				2.19545
		5.68859				3.30151
		0.5				0.28284
		0.2				2.91204
		0.70711				2.88444
		2.47588				2.10238
		0.28284				0.1
		0.9434				7.31642
		0.5099				3.91152
		0				4.68402
		0				3.80526
		10.2313				0
		8.24621				2.0025
		0.63246				5.92284
		0.1				2.08806
		0				2.86356
		0.72801				7.60592
		0.53852				2.52389
		1.00499				2.80179
		7.60263				2.41661
		3.61386				5.57853
		5.5				2.72947
		0				7.76466
		10.2108				3.83275
		11.3283				2.30217
		6.38201				2.95296
		8.50529				0.1
		4.5607				3.1257
		3.30151				5.55428
		0				2.14709
		1.34536				6.00083
		0.1				3.2249
		4.7				1.7088
		9.20054				4.58803
		0.86023				4.7927
		8.44808				0
		0				0.4
		0.6				6.68506
		0.1				4.5607
		0.78102				3.57351
		1.67631				0.67082
		0				3.45254
		0				5.82495
		11.0856				0.31623
		0				0.41231
		0.44721				0.1
		1.65529				2.02485
		0				0.76158
		0.90554				2.02237
		0.89443				0
		0.72111				1.74929
		0				7.99062
		0				1.33417
		9.33006				4.13401
		2.41868				2.06155
		1.84391				1.34536
		0				3.82753
		1.50333				6.12944
		0				2.1587
		0.1				0.72111
		9.12195				0.6
		2.6				0.5
		1.8868				1.04403
		3.70135				1.253
		1.07703				2.31948
		0				1.60312
		0				0.1
		11.204				5.33385
		0				3.05941
		0				3.38378
		6.5				10.2142
		0.1				2.50799
		0.36056				1.31529
		0				3
		0				1.70294
		0.60828				0.53852
		0.1				3.81182
		3.58469				8.8459
		0				1.1
		6.97209				2.54558
		0.2				0
		0				8.12712
		3.90512				4.87545
		0.1				10.4139
		4.78539				3.81182
		0				2.69258
		8.63134				2.81603
		0.92195				4.3566
		0.8544				7.99062
		0				0.80623
		3.76563				1.7
		0				2.81603
		0				1.80278
		0.2				1.30384
		10.8374				0.70711
		0.5				2.35372
		1.44222				1.94165
		0.1				0.5099
		0.1				3.31361
		0				2.87924
		0				1.99249
		0				4.80937
		0.36056				6.44981
		0.2				1.78885
		0				3.93573
		0				9.04434
		0				0.82462
		0.44721				1.43178
		0				4.68722
		2.80179				1.83848
		0				6.10328
		0				1.20416
		0.9434				3.64005
		0.5				3.49857
		0				2.02237
		0.7				2.12132
		0				3.93954
		11.5974				2.40416
		0.64031				6.0208
		0				4.45982
		0				2.33238
		0.1				0.72801
		0				3.2249
		0				0.9434
		0				2.37697
		0.3				1.50333
		0				3.92046
		0.67082				1.17047
		2.74591				2.94279
		1.97231				1.50333
		1.21655				1.20416
		0.36056				1.45602
		1.99249				4.83839
		2.01246				4.2107
		0				2.7313
		4.95782				0.92195
		0.6				3.8833
		1.52315				3.73363
		0				4.00125
		1.07703				3.5
		0				2.1
		0.9434				7.506
		3.78021				0
		0				0.14142
		0				1.52971
		1.42127				1.66433
		0.28284				5.58659
		0.31623				3.76431
		0.8544				0.2
		0.1				2.19545
		0.2				1.5
		0				0.80623
		1.83848				3.61386
		0.31623				2.31948
		0.5				3.38378
		0.82462				5.18556
		0				2.31948
		9.6				2.7074
		1.69706				1.4
		7.245				6.1
		0				2.33238
		0.56569				0
		9.96895				0.2
		0				2.4
		10.8853				1.41421
		0				6.19112
		8.15843				1.04403
		0				3.76563
		0.72111				0
		0				3.56931
		1.70294				0.60828
		5.2				1.90263
		0.28284				7.0214
		0.14142				1.7
		1.04403				0
		0				0.4
		0				0
		0				7.76209
		0.72801				0
		8.5				1.10454
		3				3.36155
		1.43178				2.2
		1				7.73692
		10.0449				1.86815
		0				0
		0.5831				3.55106
		0				3.3541
		0				4.49444
		7.56637				0.82462
		0				1.76918
		0				7.6243
		0				5.59464
		2.86531				0.2
		0				3.60555
		0				1.33417
		0.98489				2.02237
		0.6				6.00333
		0				2.28035
		3.1305				2.13776
		2.06155				3.06105
		0				1.7
		4.82701				8.22982
		8.90898				2.12132
		2.62488				4.51221
		1.96977				0.5
		6.33482				1.43178
		0				7.11758
		0				4.00125
		0				0.42426
		11.1803				2.34307
		0				1.60312
		1.58114				0.53852
		0.2				2.23607
		13.4272				2.30868
		1.0198				0
		2.60768				5.30094
		0.63246				0.5099
		0.70711				0.3
		0				0.42426
		0				5.15461
		2.05183				0.1
		10.4139				0
		5.51543				0.22361
		7.60066				0.36056
		8.80227				3.68782
		0				2.1
		0.1				2
		0.31623				0.5
		1.9				5.92368
		0				8.16149
		0.1				4.65725
		2.02485				3.10483
		0				0.6
		3.47851				2.40208
		1.14018				8.90056
		0				10.3812
		0.67082				0.5831
		0.1				2.83019
		1.4				2.87924
		0.70711				0.56569
		1.71172				2.68328
		1.5				2.30868
		0.70711				2.47588
		0				5.88558
		0				6.02163
		0.1				4.46878
		5.4626				1.36015
		0.6				1.3
		0				5.20384
		9.00278				0.63246
		3.68782				0.1
		5.21728				5.6921
		0				3.67151
		0				0.22361
		1.7				3.45254
		8.71149				1.72627
		1.96469				2.43311
		0.76158				1.56205
		0.3				1
		0.86023				3.16228
		0.64031				2.51794
		0.67082				0.5
		0.31623				3.74433
		0.41231				2.86356
		0.7				5.78705
		1.2083				4.272
		1.48661				1.43178
		1.3				2.68701
		0.22361				3.89487
		0				0.5
		7.02567				3.46699
		1.11803				1.28062
		0				2.12132
		0				2.52389
		9.01388				1.64924
		1.89737				0
		1.99249				4.16293
		0.89443				3.42053
		0				0.8544
		6.74463				2.28254
		0.41231				2.92746
		5.64004				0
		10.2489				1.56205
		0				8.22192
		0.76158				0.1
		0.22361				0
		0.3				1.3
		8.81192				3.66742
		0.4				1.99249
		0				4.33244
		0				0
		0				0
		0				9.92472
		0				4.10122
		2.05913				4.39659
		0.22361				5.42033
		1.1				1.4
		5.24976				4.11096
		0				1.31529
		0.28284				1.48661
		0				3.16228
		0.44721				0
		0.14142				0.2
		8.22192				1.34536
		2.1095				0.2
		6.41327				4.11825
		0.14142				2.22036
		0.1				0.2
		0				0.63246
		2.96816				0.9
		10.8166				4.12311
		0				6.5123
		0				4.36578
		0				2.26716
		3.39706				0.80623
		0.14142				2
		0				8.78237
		0.4				7.91202
		0				0.7
		3.93954				2.72947
		0				1.2083
		3.34215				4.49222
		1.78045				2.9
		0.36056				1.20416
		9.5				3.37343
		0.2				6.10328
		2.12603				0.8
		0				0.8544
		13.121				1.30384
		6.10737				1.11803
		1.94165				0
		0.64031				10.0285
		0.76158				0.14142
		10.8116				0.1
		0				2.86531
		0				4.08044
		3.83275				0.70711
		2.8				7.245
		4.36807				3.7054
		0				4.60652
		6.5123				1.74642
		4.74131				3.00832
		1.21655				6.42806
		0.86023				2.15407
		0				0.8
		0.3				6.16117
		0.41231				4.70956
		0.22361				3.2249
		1.7				4.90408
		3.39559				1.3
		0				3.20156
		0.5831				0.14142
		0				0.31623
		0				5.20865
		0				4.05216
		3.80132				1.9105
		0				0.84853
		10				0
		0				1.1
		0.41231				6.40781
		0.5				3.05287
		0.22361				1.61555
		1.11803				0.3
		0				5.32353
		0				3.49285
		7.80064				5.81893
		1.2				0.42426
		0.8				0
		0.9434				1.48661
		2.26716				2.5318
		0				2.64197
		3.86264				3.2573
		1.36015				1.5
		0				4.38292
		2.14709				9.43663
		0.4				0.7
		1.06301				0.98489
		11.1615				2.68701
		1.20416				5.14782
		0.36056				3.26497
		0.5				0.72111
		1.83576				0
		1.07703				5.68859
		0.2				5.92115
		0.9434				2.59422
		0.72111				6.23699
		8.9				0
		0.4				1.80278
		0.1				2.3
		1.70294				0
		0				2.36008
		0.7				2.12132
		2.45153				1.52971
		9.81529				1.50333
		0.76158				0
		10.1242				4.87032
		0				2.502
		0				0.4
		0.4				1.84391
		0.82462				3.42345
		3.83275				2.66271
		0				0.36056
		0.1				0.53852
		9.98499				0
		12.0208				0.5831
		3.61248				0.70711
		6.29365				7.13442
		0.8				3.37343
		0				2.5318
		0				2
		0.5				3.73631
		4.41475				9.72677
		0				4.84665
		11.4017				0.6
		0				5.70789
		7.31642				3.55106
		0				5.12445
		5.32635				5.64358
		2.41868				2.97321
		0				2.22036
		0				7.59276
		0				0.90554
		0.2				3.20156
		3.30606				2.02237
		0.36056				3.30151
		0.2				1.92094
		0				2.98329
		5.1				2.95296
		1.39284				0.7
		8.00625				4.78853
		0.1				2.70185
		2.40416				2.26716
		7.78332				6.64078
		5.94138				4.32897
		0				7.6531
		0.4				1.61245
		0.70711				4.45982
		3.7855				4.49444
		10.0717				3.18904
		1.87883				4.74342
		0.28284				2.7313
		3.46699				5.06952
		0				4.32897
		0				6.59242
		7.07743				1.55242
		0.70711				6.64078
		0.4				1.10454
		2.46982				9.36056
		0				2.06155
		0.70711				0.44721
		0.92195				1.20416
		0				1.61555
		0.2				8.31865
		1.14018				1.36015
		4.30116				0
		0.44721				1.36015
		0				1.23693
		0				3.36006
		0				4.52769
		0.64031				2.64008
		0				0.42426
		0.5099				2.16333
		0.2				2.78568
		1.3				3.02655
		2.83019				3.56931
		0.41231				1.66433
		0				0
		2.82843				2.02237
		0.63246				3.10161
		4.14367				2.71662
		3.67967				2
		0.60828				4.31856
		0				1.64012
		6.50692				4.2
		7.5505				5.4231
		0				8.10494
		0				7.3171
		0				1.30384
		0				1.61245
		1.16619				1.31529
		0				6.60076
		2.46982				1.83576
		0				0
		10.7				4.93964
		0.1				1.26491
		0				0.67082
		3.05941				0.3
		0.8				1.3
		1.21655				3.7
		2.50599				8.20244
		0				0.5831
		0.9				0.89443
		0.67082				7.51066
		11.3265				3.5
		0.76158				1.9105
		1.86011				2.08806
		0.98995				6.83593
		3.21403				1.41421
		8.72812				4.42832
		0.6				3.26956
		0				4.02492
		1.67631				1.70294
		4.74236				2.23607
		0.36056				3.48281
		1.83848				1.43178
		9.52575				0
		0				3.08058
		11.8191				1
		0				2.30217
		0.36056				1.74642
		2.35372				7.72334
		1.14018				4.90918
		0.6				2.40208
		0.4				9.272
		0.1				3.58469
		2.8178				0.92195
		0.44721				0
		0.2				0.3
		1.11803				3.17805
		0.60828				0.63246
		0				1.55563
		2.502				1.13137
		0				2.19317
		0				6.86222
		0				2.76586
		11.2787				6.91158
		0				0.98995
		1.16619				1.1
		0				0.92195
		0.41231				4
		0				3.55106
		6.5307				3.29848
		0				3.91152
		5.30094				2.90689
		9.5352				2.45153
		10.0245				0.78102
		0.41231				3.53836
		5.22398				2.26716
		0				2.47588
		0.94868				2.22036
		0				2.24722
		0				2.46982
		0				0
		0				2.06155
		3.58469				3.33766
		3.20156				1.4
		0.14142				3.5
		10.0623				4.04969
		3.18904				0.67082
		2.86356				1.33417
		0				5.73062
		0.2				5.66039
		1.253				3.33017
		0.22361				3.28938
		1.9105				8.30542
		8.80227				7.03491
		1.14018				4.92443
		0				3.45398
		0.4				2.22036
		0				0
		2.65707				0
		1.11803				1.7
		0.6				1.9105
		0				2.45153
		0				2.19545
		2.47588				5.45711
		8.22253				6.80294
		0.4				0.82462
		0.80623				1.86815
		0.70711				10.9895
		10.347				7.36817
		0				9.34077
		0.60828				0.5099
		0				2.92746
		0				4.47772
		0				3.06757
		0				7.1007
		0				0.31623
		4.05216				1.06301
		0				4.30813
		0				2.02485
		1.72047				0
		8.35703				0.5
		0				0.72801
		0.41231				1.74642
		0				2.76586
		1.04403				4.32897
		3.76431				0.2
		0				1.0198
		2.36008				3.15753
		0.53852				10.139
		0				1.04403
		0				6.23939
		0				6.0531
		2.41661				5.77062
		0.22361				9.03549
		5.21728				1.2
		0.53852				1.97231
		0.1				2.96985
		8.9				1
[truncated: 16,004 more rows]

## Sheet: Figure 5
	Figure 5C	Figure 5C	Figure 5C	Figure 5C	Figure 5C	Figure 5C	Figure 5C	Figure 5C	Figure 5C	Figure 5C	Figure 5C	Figure 5C	Figure 5C	Figure 5C	Figure 5C				Figure 5D	Figure 5D
	Track 1		Track 2		Track 3		Track 4		Track 5		Track 6		Track 7		Track 8
X position	Y position	X position	Y position	X position	Y position	X position	Y position	X position	Y position	X position	Y position	X position	Y position	X position	Y position			Time	MSD	Error
micron	micron	micron	micron	micron	micron	micron	micron	micron	micron	micron	micron	micron	micron	micron	micron			seconds	micron squared	SEM
																		0	0	0
0	0	0	0	0	0	0	0	0	0	0	0	0	0	0	0			0.1	0.03394	0.00025
-0.14696	0.02397	0.06252	0.11113	-0.14641	-0.12168	0.00778	-0.05222	0.03248	-0.014	-0.07507	0.08172	-0.04767	-0.00272	-0.02298	-0.07036			0.2	0.06484	0.0006
-0.12001	0.00625	0.09049	0.02659	-0.10825	-0.17135	-0.18983	0.20191	0.00773	0.0723	-0.19563	0.03812	0.2002	-0.00246	0.16131	-0.02705			0.3	0.09402	0.000988
0.13724	-0.06628	0.12026	0.04995	-0.19549	-0.24412	-0.18821	0.21115	0.03903	0.02128	-0.11833	0.13673	0.42716	0.05375	0.2054	-0.24816			0.4	0.12244	0.00143
0.04614	-0.05706	0.1104	0.00235	-0.17932	-0.46389	-0.38901	0.39364	0.05167	0.00983	-0.25732	0.29778	0.5481	0.13431	0.1673	-0.22419			0.5	0.14891	0.0019
0.07358	-0.24565	-0.0003	-0.16198	-0.09099	-0.71922	-0.27889	0.39021	0.20413	-0.19553	-0.29817	0.36593	0.4508	0.20421	0.37594	-0.42193			0.6	0.17423	0.0024
0.4056	-0.44734	0.03429	-0.18899	0.08438	-0.77859	-0.29778	0.48332	0.50755	-0.23832	-0.28457	0.29258	0.78897	0.21907	0.28777	-0.63356			0.7	0.19868	0.00295
0.28214	-0.30474	0.03244	-0.16254	0.00991	-0.94069	-0.47624	0.52178	0.75511	-0.3503	-0.28842	0.31376	0.83817	0.30324	0.38381	-0.62852			0.8	0.22301	0.00349
0.14158	-0.26877	0.32694	-0.05748	-0.1204	-1.20557	-0.43075	0.51597	0.75815	-0.39285	-0.29665	0.21586	0.69078	0.21336	0.43635	-0.58754			0.9	0.24798	0.00409
-0.16913	-0.42762	0.37363	0.2624	-0.23323	-1.34076	-0.619	0.57839	0.50879	-0.30833	-0.18333	-0.02833	0.48785	0.0429	0.63875	-0.49929			1	0.27372	0.00476
-0.17012	-0.28476	0.28381	0.30704	-0.42887	-1.3845	-0.4969	0.51096	0.74881	-0.31213	-0.32247	-0.21741	0.67733	0.04117	0.72121	-0.39607			1.1	0.30066	0.00556
-0.27295	-0.18729	0.21785	0.31994	-0.45613	-1.3371	-0.65828	0.59691	0.58313	-0.34224	-0.38479	-0.18851	0.79055	0.28133	0.57701	-0.4747			1.2	0.32666	0.00642
-0.11278	-0.23153	0.19407	0.32596	-0.48203	-1.37593	-0.4929	0.49149	0.34233	-0.01424	-0.49244	-0.25295	0.80075	0.40362	0.23356	-0.2781			1.3	0.35319	0.0074
-0.28117	-0.14002	0.22276	0.30013	-0.4671	-1.3194	-0.431	0.56581	0.38622	0.02424	-0.49476	-0.14904	0.3707	0.42844	0.17137	-0.20666			1.4	0.37783	0.00846
-0.36458	-0.15097	0.1341	0.28208	-0.49076	-1.36798	-0.51223	0.60152	0.23055	0.13453	-0.46332	-0.08647	0.41327	0.52698	0.22619	-0.3547			1.5	0.40298	0.00962
-0.62025	-0.25358	0.14351	0.2482	-0.48678	-1.36306	-0.51959	0.62149	0.26102	0.24033	-0.36442	-0.13384	0.28663	0.54423	0.11765	-0.512			1.6	0.42833	0.01085
-0.75878	-0.13008	0.18087	0.31594	-0.51885	-1.38899	-0.47651	0.60485	0.07792	0.37766	-0.30591	-0.15847	0.1844	0.58824	0.10128	-0.54045			1.7	0.45416	0.01214
-0.82627	0.01723	0.19996	0.42099	-0.42135	-1.36177	-0.45291	0.63638	0.04153	0.58374	-0.39086	-0.32421	0.14828	0.66808	0.20978	-0.47086			1.8	0.48041	0.01356
																		1.9	0.50226	0.01487
																		2	0.52292	0.01639
																			--	--
																		--	--	--
																		--	--	--
																		--	--	--
																		--	--	--
																		--	--	--
																		--	--	--
																		--	--	--
																		--	--	--
																		--	--	--
																		--	--	--
																		--	--	--
																		--	--	--
																		--	--	--
																		--	--	--
																		--	--	--
																		--	--	--
																		--	--	--
																		--	--	--
																		--	--	--

## Sheet: Figure 6
	Figure 6B	Figure 6B			Figure 6C	Figure 6C			Figure 6D	Figure 6D			Figure 6D	Figure 6D
Condition	Control	10 mM Y-27632			Control	50 mM ML-7			Control	10 nM Calyculin A			Control - Piezo1 KO	10 nM Calyculin A - Piezo1 KO
Units	# events/sq. micron/sec	# events/sq. micron/sec			# events/sq. micron/sec	# events/sq. micron/sec			# events/sq. micron/sec	# events/sq. micron/sec			# events/sq. micron/sec	# events/sq. micron/sec
	0	0.00047687			0.000292709	0			0.000130625	0.000376441			0.000206769	2.46191e-05
	0.00017647	0.000201058			0.000120191	0			0.000251688	0.000872837			2.53754e-05	0.000149678
	0.00020759	0.000127795			0.000187012	0			0.000238872	0.000474751			1.1371e-05	2.95656e-05
	7.39043e-05	0.000233902			0.000231147	0			0.000529238	0.00164			4.82212e-05	6.77612e-05
	0.000234115	0			0.000231084	0			0.000571514	0.00108			0.000256787	1.59013e-05
	0.000825791	0.000136182			0.000164328	0			0.000230028	0.00112			6.96827e-05	6.76837e-05
	0.000130611	0.000958091			0.000128475	1.03055e-05			0.000619785	0.00164			0.00033009	2.44769e-05
	0.000650936	0.000365422			0.000146412	0			0.000201534	0.00194			0	0.00024548
	9.90068e-05	0.000152331			7.40875e-05	0			0.000491329	0.00102			0.000129328	0
	0.000112841	0.00079169			0.000200458	0			0.000153755	0.00125			3.03011e-05	3.97919e-05
	0.000358171	6.44749e-05			0.000132978	0			0.000153463	0.00119			8.86305e-05	3.34048e-05
	0.000400201	0.000467521			0.000390965	0			0.00031731	0.00156			0.000209886	0.000525176
	0.000174536	0.000104052			0.000882177	0.000238772			0.000523892	0.00125			0.000290555	0.000235802
	0.00127	4.50932e-05			0.000303309	0			0.000139849	0.00208			0	7.30392e-05
	3.18882e-05	0.000381943			0.000589708	1.23737e-05			0.000289316	0.00203			0.000100358	0.000299419
	5.90837e-05	0.00022246			0.000709594	2.27868e-05			0.000482809	0.000704219			8.39239e-05	0.000100325
	0.000409191	0.000258744			0.000103829	0			7.89e-05	0.000185378			2.46627e-05
	0.00034702	0.000155191			0.000251898	0			0.000221103	0.00214			0.000583996
	0.00010522	9.41107e-05			0.000129092	0			0.000217184	0.00108			0.000134199
	2.87472e-05	0.00028848			8.86749e-05	0			6.98564e-05	0.000625806
	0.000200197	0.00012779			0.000199042	0			0.000381642	0.00198
	0	0.000125555			0.00025056	0			0.000516761	0.000647906
	7.58867e-05	5.54421e-05			0.000118136	0			4.87668e-05	0.000487668
	0	0.0002178			4.71134e-05	0			5.54136e-05	0.000253679
	2.14387e-05				0.00202	0			0.000788929	0.000568246
	--				0.000435152	0			7.52349e-05	0.00036717
	--	--				0			3.71904e-05	0.000452006
	--	--			--	0			1.31749e-05	3.96233e-05
	--	--			--	0			0.000136858	0.00014894
	--	--			--	0			0.000275328	0.000866759
	--	--			--	0			3.98974e-05	0.00015959
	--	--			--	0
	--	--			--	0
	--	--			--	0
	--	--			--	0
	--	--			--	0
	--	--			--	0.000159896
	--	--			--	0.000860729
	--	--			--	0
	--	--			--	0
	--	--			--	0			--
	--	--			--	0.000115631
	--	--				0.000129101
	--	--				0.000136617
	--	--				2.00819e-05
	--	--				1.56456e-05
	--	--				2.12773e-05
	--	--
	--	--
	--	--
	--	--				--
	--	--				--
	--	--				--
	--	--			--	--
	--	--			--	--
	--	--			--	--
	--	--			--	--
	--	--			--	--
	--	--			--	--
	--	--			--	--
	--	--			--
	--	--			--
	--	--			--
	--	--			--
	--	--			--
	--	--			--
	--	--			--
	--	--			--
	--	--			--
	--	--
	--	--
	--	--
	--	--
	--	--				--
	--	--				--
	--	--			--	--
	--	--			--	--
	--	--			--	--
	--	--			--	--
	--	--			--	--
	--	--			--	--
	--	--			--	--
	--	--			--	--
	--	--			--	--
	--	--			--	--
	--	--			--	--
	--	--			--	--
	--	--			--	--
	--	--			--	--
	--	--			--	--
	--	--			--	--
	--	--			--	--
	--	--			--	--
	--	--			--	--
	--	--			--	--
	--	--			--	--
	--	--			--	--
	--	--			--	--
	--	--			--	--
	--	--			--	--
	--	--			--	--
	--	--			--	--
	--	--			--	--
	--	--			--	--
	--	--			--	--
	--	--			--	--
	--	--			--	--
	--	--			--	--
	--	--			--	--
	--	--			--	--
	--	--			--	--
	--	--			--	--
	--	--			--	--
	--	--			--	--
	--	--			--	--
	--	--			--	--
	--	--			--	--
	--	--			--	--
	--	--			--	--
	--	--			--	--
	--	--			--	--
	--	--			--	--
	--	--			--	--
	--	--			--	--
	--	--			--	--
	--	--			--	--
	--	--			--	--
	--	--			--	--
	--	--			--	--
	--	--			--	--
	--	--			--	--
	--	--			--	--
	--	--			--	--
	--	--			--	--
	--	--			--	--
	--	--			--	--
	--	--			--	--
	--	--			--	--
	--	--			--	--
	--	--			--	--
	--	--			--	--
	--	--			--	--
	--	--			--	--
	--	--			--	--
	--	--			--	--
	--	--			--	--
	--	--			--	--
	--	--			--	--
	--	--			--	--
	--	--			--	--
	--	--			--	--
	--	--			--	--
	--	--			--	--
	--	--			--	--
	--	--			--	--
	--	--			--	--
	--	--			--	--
	--	--			--	--
	--	--			--	--
	--	--			--	--
	--	--			--	--
	--	--			--	--
	--	--			--	--
	--	--			--	--
	--	--			--	--
	--	--			--	--
	--	--			--	--
	--	--			--	--
	--	--			--	--
	--	--			--	--
	--	--			--	--
	--	--			--	--
	--	--			--	--
	--	--			--	--
	--	--			--	--
	--	--			--	--
	--	--			--	--
	--	--			--	--
	--	--			--	--
	--	--			--	--
	--	--			--	--
	--	--			--	--
	--	--			--	--
	--	--			--	--
	--	--			--	--
	--	--			--	--
	--	--			--	--
	--	--			--	--
	--	--			--	--
	--	--			--	--
	--	--			--	--
	--	--			--	--
	--	--			--	--
	--	--			--	--
	--	--			--	--
	--	--			--	--
	--	--			--	--
	--	--			--	--
	--	--			--	--
	--	--			--	--
	--	--			--	--
	--	--			--	--
	--	--			--	--
	--	--			--	--
	--	--			--	--
	--	--			--	--
	--	--			--	--
	--	--			--	--
	--	--			--	--
	--	--			--	--
	--	--			--	--
	--	--			--	--
	--	--			--	--
	--	--			--	--
	--	--			--	--
	--	--			--	--
	--	--			--	--
	--	--			--	--
	--	--			--	--
	--	--			--	--
	--	--			--	--
	--	--			--	--
	--	--			--	--
	--	--			--	--
	--	--			--	--
	--	--			--	--
	--	--			--	--
	--	--			--	--
	--	--			--	--
	--	--			--	--
	--	--			--	--
	--	--			--	--
	--	--			--	--
	--	--			--	--
	--	--			--	--
	--	--			--	--
	--	--			--	--
	--	--			--	--
	--	--			--	--
	--	--			--	--
	--	--			--	--
	--	--			--	--
	--	--			--	--
	--	--			--	--
	--	--			--	--
	--	--			--	--
	--	--			--	--
	--	--			--	--
	--	--			--	--
	--	--			--	--
	--	--			--	--
	--	--			--	--
	--	--			--	--
	--	--			--	--
	--	--			--	--
	--	--			--	--
	--	--			--	--
	--	--			--	--
	--	--			--	--
	--	--			--	--
	--	--			--	--
	--	--			--	--
	--	--			--	--
	--	--			--	--
	--	--			--	--
	--	--			--	--
	--	--			--	--
	--	--			--	--
	--	--			--	--
	--	--			--	--
	--	--			--	--
	--	--			--	--
	--	--			--	--
	--	--			--	--
	--	--			--	--
	--	--			--	--
	--	--			--	--
	--	--			--	--
	--	--			--	--
	--	--			--	--
	--	--			--	--
	--	--			--	--
	--	--			--	--
	--	--			--	--
	--	--			--	--
	--	--			--	--
	--	--			--	--
	--	--			--	--
	--	--			--	--
	--	--			--	--
	--	--			--	--
	--	--			--	--
	--	--			--	--
	--	--			--	--
	--	--			--	--
	--	--			--	--
	--	--			--	--
	--	--			--	--
	--	--			--	--
	--	--			--	--
	--	--			--	--
	--	--			--	--
	--	--			--	--
	--	--			--	--
	--	--			--	--
	--	--			--	--
	--	--			--	--
	--	--			--	--
	--	--			--	--
	--	--			--	--
	--	--			--	--
	--	--			--	--
	--	--			--	--
	--	--			--	--
	--	--			--	--
	--	--			--	--
	--	--			--	--
	--	--			--	--
	--	--			--	--
	--	--			--	--
	--	--			--	--
	--	--			--	--
	--	--			--	--
	--	--			--	--
	--	--			--	--
	--	--			--	--
	--	--			--	--
	--	--			--	--
	--	--			--	--
	--	--			--	--
	--	--			--	--
	--	--			--	--
	--	--			--	--
	--	--			--	--
	--	--			--	--
	--	--			--	--
	--	--			--	--
	--	--			--	--
	--	--			--	--
	--	--			--	--
	--	--			--	--
	--	--			--	--
	--	--			--	--
	--	--			--	--
	--	--			--	--
	--	--			--	--
	--	--			--	--
	--	--			--	--
	--	--			--	--
	--	--			--	--
	--	--			--	--
	--	--			--	--
	--	--			--	--
	--	--			--	--
	--	--			--	--
	--	--			--	--
	--	--			--	--
	--	--			--	--
	--	--			--	--
	--	--			--	--
	--	--			--	--
	--	--			--	--
	--	--			--	--
	--	--			--	--
	--	--			--	--
	--	--			--	--
	--	--			--	--
	--	--			--	--
	--	--			--	--
	--	--			--	--
	--	--			--	--
	--	--			--	--
	--	--			--	--
	--	--			--	--
	--	--			--	--
	--	--			--	--
	--	--			--	--
	--	--			--	--
	--	--			--	--
	--	--			--	--
	--	--			--	--
	--	--			--	--
	--	--			--	--
	--	--			--	--
	--	--			--	--
	--	--			--	--
	--	--			--	--
	--	--			--	--
	--	--			--	--
	--	--			--	--
	--	--			--	--
	--	--			--	--
	--	--			--	--
	--	--			--	--
	--	--			--	--
	--	--			--	--
	--	--			--	--
	--	--			--	--
	--	--			--	--
	--	--			--	--
	--	--			--	--
	--	--			--	--
	--	--			--	--
	--	--			--	--
	--	--			--	--
	--	--			--	--
	--	--			--	--
	--	--			--	--
	--	--			--	--
	--	--			--	--
	--	--			--	--
	--	--			--	--
	--	--			--	--
	--	--			--	--
	--	--			--	--
	--	--			--	--
	--	--			--	--
	--	--			--	--
	--	--			--	--
	--	--			--	--
	--	--			--	--
	--	--			--	--
	--	--			--	--
	--	--			--	--
	--	--			--	--
	--	--			--	--
	--	--			--	--
	--	--			--	--
	--	--			--	--
	--	--			--	--
	--	--			--	--
	--	--			--	--
	--	--			--	--
	--	--			--	--
	--	--			--	--
	--	--			--	--
	--	--			--	--
	--	--			--	--
	--	--			--	--
	--	--			--	--
	--	--			--	--
	--	--			--	--
	--	--			--	--
	--	--			--	--
	--	--			--	--
	--	--			--	--
	--	--			--	--
	--	--			--	--
	--	--			--	--
	--	--			--	--
	--	--			--	--
	--	--			--	--
	--	--			--	--
	--	--			--	--
	--	--			--	--
	--	--			--	--
	--	--			--	--
	--	--			--	--
	--	--			--	--
	--	--			--	--
	--	--			--	--
	--	--			--	--
	--	--			--	--
	--	--			--	--
	--	--			--	--
	--	--			--	--
	--	--			--	--
	--	--			--	--
	--	--			--	--
	--	--			--	--
	--	--			--	--
	--	--			--	--
	--	--			--	--
	--	--			--	--
	--	--			--	--
	--	--			--	--
	--	--			--	--
	--	--			--	--
	--	--			--	--
	--	--			--	--
	--	--			--	--
	--	--			--	--
	--	--			--	--
	--	--			--	--
	--	--			--	--
	--	--			--	--
	--	--			--	--
	--	--			--	--
	--	--			--	--
	--	--			--	--
	--	--			--	--
	--	--			--	--
	--	--			--	--
	--	--			--	--
	--	--			--	--
	--	--			--	--
	--	--			--	--
	--	--			--	--
	--	--			--	--
	--	--			--	--
	--	--			--	--
	--	--			--	--
	--	--			--	--
	--	--			--	--
	--	--			--	--
	--	--			--	--
	--	--			--	--
	--	--			--	--
	--	--			--	--
	--	--			--	--
	--	--			--	--
	--	--			--	--
	--	--			--	--
	--	--			--	--
	--	--			--	--
	--	--			--	--
	--	--			--	--
	--	--			--	--
	--	--			--	--
	--	--			--	--
	--	--			--	--
	--	--			--	--
	--	--			--	--
	--	--			--	--
	--	--			--	--
	--	--			--	--
	--	--			--	--
	--	--			--	--
	--	--			--	--
	--	--			--	--
	--	--			--	--
	--	--			--	--
	--	--			--	--
	--	--			--	--
	--	--			--	--
	--	--			--	--
	--	--			--	--
	--	--			--	--
	--	--			--	--
	--	--			--	--
	--	--			--	--
	--	--			--	--
	--	--			--	--
	--	--			--	--
	--	--			--	--
	--	--			--	--
	--	--			--	--
	--	--			--	--
	--	--			--	--
	--	--			--	--
	--	--			--	--
	--	--			--	--
	--	--			--	--
	--	--			--	--
	--	--			--	--
	--	--			--	--
	--	--			--	--
	--	--			--	--
	--	--			--	--
	--	--			--	--
	--	--			--	--
	--	--			--	--
	--	--			--	--
	--	--			--	--
	--	--			--	--
	--	--			--	--
	--	--			--	--
	--	--			--	--
	--	--			--	--
	--	--			--	--
	--	--			--	--
	--	--			--	--
	--	--			--	--
	--	--			--	--
	--	--			--	--
	--	--			--	--
	--	--			--	--
	--	--			--	--
	--	--			--	--
	--	--			--	--
	--	--			--	--
	--	--			--	--
	--	--			--	--
	--	--			--	--
	--	--			--	--
	--	--			--	--
	--	--			--	--
	--	--			--	--
	--	--			--	--
	--	--			--	--
	--	--			--	--
	--	--			--	--
	--	--			--	--
	--	--			--	--
	--	--			--	--
	--	--			--	--
	--	--			--	--
	--	--			--	--
	--	--			--	--
	--	--			--	--
	--	--			--	--
	--	--			--	--
	--	--			--	--
	--	--			--	--
	--	--			--	--
	--	--			--	--
	--	--			--	--
	--	--			--	--
	--	--			--	--
	--	--			--	--
	--	--			--	--
	--	--			--	--
	--	--			--	--
	--	--			--	--
	--	--			--	--
	--	--			--	--
	--	--			--	--
	--	--			--	--
	--	--			--	--
	--	--			--	--
	--	--			--	--
	--	--			--	--
	--	--			--	--
	--	--			--	--
	--	--			--	--
	--	--			--	--
	--	--			--	--
	--	--			--	--
	--	--			--	--
	--	--			--	--
	--	--			--	--
	--	--			--	--
	--	--			--	--
	--	--			--	--
	--	--			--	--
	--	--			--	--
	--	--			--	--
	--	--			--	--
	--	--			--	--
	--	--			--	--
	--	--			--	--
	--	--			--	--
	--	--			--	--
	--	--			--	--
	--	--			--	--
	--	--			--	--
	--	--			--	--
	--	--			--	--
	--	--			--	--
	--	--			--	--
	--	--			--	--
	--	--			--	--
	--	--			--	--
	--	--			--	--
	--	--			--	--
	--	--			--	--
	--	--			--	--
	--	--			--	--
	--	--			--	--
	--	--			--	--
	--	--			--	--
	--	--			--	--
	--	--			--	--
	--	--			--	--
	--	--			--	--
	--	--			--	--
	--	--			--	--
	--	--			--	--
	--	--			--	--
	--	--			--	--
	--	--			--	--
	--	--			--	--
	--	--			--	--
	--	--			--	--
	--	--			--	--
	--	--			--	--
	--	--			--	--
	--	--			--	--
	--	--			--	--
	--	--			--	--
	--	--			--	--
	--	--			--	--
	--	--			--	--
	--	--			--	--
	--	--			--	--
	--	--			--	--
	--	--			--	--
	--	--			--	--
	--	--			--	--
	--	--			--	--
	--	--			--	--
	--	--			--	--
	--	--			--	--
	--	--			--	--
	--	--			--	--
	--	--			--	--
	--	--			--	--
	--	--			--	--
	--	--			--	--
	--	--			--	--
	--	--			--	--
	--	--			--	--
	--	--			--	--
	--	--			--	--
	--	--			--	--
	--	--			--	--
	--	--			--	--
	--	--			--	--
	--	--			--	--
	--	--			--	--
	--	--			--	--
	--	--			--	--
	--	--			--	--
	--	--			--	--
	--	--			--	--
	--	--			--	--
	--	--			--	--
	--	--			--	--
	--	--			--	--
	--	--			--	--
	--	--			--	--
	--	--			--	--
	--	--			--	--
	--	--			--	--
	--	--			--	--
	--	--			--	--
	--	--			--	--
	--	--			--	--
	--	--			--	--
	--	--			--	--
	--	--			--	--
	--	--			--	--
	--	--			--	--
	--	--			--	--
	--	--			--	--
	--	--			--	--
	--	--			--	--
	--	--			--	--
	--	--			--	--
	--	--			--	--
	--	--			--	--
	--	--			--	--
	--	--			--	--
	--	--			--	--
	--	--			--	--
	--	--			--	--
	--	--			--	--
	--	--			--	--
	--	--			--	--
	--	--			--	--
	--	--			--	--
	--	--			--	--
	--	--			--	--
	--	--			--	--
	--	--			--	--
	--	--			--	--
	--	--			--	--
	--	--			--	--
	--	--			--	--
	--	--			--	--
	--	--			--	--
	--	--			--	--
	--	--			--	--
	--	--			--	--
	--	--			--	--
	--	--			--	--
	--	--			--	--
	--	--			--	--
	--	--			--	--
	--	--			--	--
	--	--			--	--
	--	--			--	--
	--	--			--	--
	--	--			--	--
	--	--			--	--
	--	--			--	--
	--	--			--	--
	--	--			--	--
	--	--			--	--
	--	--			--	--
	--	--			--	--
	--	--			--	--
	--	--			--	--
	--	--			--	--
	--	--			--	--
	--	--			--	--
	--	--			--	--
	--	--			--	--
	--	--			--	--
	--	--			--	--
	--	--			--	--
	--	--			--	--
	--	--			--	--
	--	--			--	--
	--	--			--	--
	--	--			--	--
	--	--			--	--
	--	--			--	--
	--	--			--	--
	--	--			--	--
	--	--			--	--
	--	--			--	--
	--	--			--	--
	--	--			--	--
	--	--			--	--
	--	--			--	--
	--	--			--	--
	--	--			--	--
	--	--			--	--
	--	--			--	--
	--	--			--	--
	--	--			--	--
	--	--			--	--
	--	--			--	--
	--	--			--	--
	--	--			--	--
	--	--			--	--
	--	--			--	--
	--	--			--	--
	--	--			--	--
	--	--			--	--
	--	--			--	--
	--	--			--	--
	--	--			--	--
	--	--			--	--
	--	--			--	--
	--	--			--	--
	--	--			--	--
	--	--			--	--
	--	--			--	--
	--	--			--	--
	--	--			--	--
	--	--			--	--
	--	--			--	--
	--	--			--	--
	--	--			--	--
	--	--			--	--
	--	--			--	--
	--	--			--	--
	--	--			--	--
	--	--			--	--
	--	--			--	--
	--	--			--	--
	--	--			--	--
	--	--			--	--
	--	--			--	--
	--	--			--	--
	--	--			--	--
	--	--			--	--
	--	--			--	--
	--	--			--	--
	--	--			--	--
	--	--			--	--
	--	--			--	--
	--	--			--	--
	--	--			--	--
	--	--			--	--
	--	--			--	--
	--	--			--	--
	--	--			--	--
	--	--			--	--
	--	--			--	--
	--	--			--	--
	--	--			--	--
	--	--			--	--
	--	--			--	--
	--	--			--	--
	--	--			--	--
	--	--			--	--
	--	--			--	--
	--	--			--	--
	--	--			--	--
	--	--			--	--
	--	--			--	--
	--	--			--	--
	--	--			--	--
	--	--			--	--
	--	--			--	--
	--	--			--	--
	--	--			--	--
	--	--			--	--
	--	--			--	--
	--	--			--	--
	--	--			--	--
	--	--			--	--
	--	--			--	--
	--	--			--	--
	--	--			--	--
	--	--			--	--
	--	--			--	--
	--	--			--	--
	--	--			--	--
	--	--			--	--
	--	--			--	--
	--	--			--	--
	--	--			--	--
	--	--			--	--
	--	--			--	--
	--	--			--	--
	--	--			--	--
	--	--			--	--
	--	--			--	--
	--	--			--	--
	--	--			--	--
	--	--			--	--
	--	--			--	--
	--	--			--	--
	--	--			--	--
	--	--			--	--
	--	--			--	--
	--	--			--	--
	--	--			--	--
	--	--			--	--
	--	--			--	--
	--	--			--	--
	--	--			--	--
	--	--			--	--
	--	--			--	--
	--	--			--	--
	--	--			--	--
	--	--			--	--
	--	--			--	--
	--	--			--	--
	--	--			--	--
	--	--			--	--
	--	--			--	--
	--	--			--	--
	--	--			--	--
	--	--			--	--
	--	--			--	--
	--	--			--	--
	--	--			--	--
	--	--			--	--
	--	--			--	--
	--	--			--	--
	--	--			--	--
	--	--			--	--
	--	--			--	--
	--	--			--	--
	--	--			--	--
	--	--			--	--
	--	--			--	--
	--	--			--	--
	--	--			--	--
	--	--			--	--
	--	--			--	--
	--	--			--	--
	--	--			--	--
	--	--			--	--
	--	--			--	--
	--	--			--	--
	--	--			--	--
	--	--			--	--
	--	--			--	--
	--	--			--	--
	--	--			--	--
	--	--			--	--
	--	--			--	--
	--	--			--	--
	--	--			--	--
	--	--			--	--
	--	--			--	--
	--	--			--	--
	--	--			--	--
	--	--			--	--
	--	--			--	--
	--	--			--	--
	--	--			--	--
	--	--			--	--
	--	--			--	--
	--	--			--	--
	--	--			--	--
	--	--			--	--
	--	--			--	--
	--	--			--	--
	--	--			--	--
	--	--			--	--
	--	--			--	--
	--	--			--	--
	--	--			--	--
	--	--			--	--
	--	--			--	--
	--	--			--	--
	--	--			--	--
	--	--			--	--
	--	--			--	--
	--	--			--	--
	--	--			--	--
	--	--			--	--
	--	--			--	--
	--	--			--	--
		--			--	--
		--			--	--
		--				--
		--
